# Supplementary material for: Data on alpine grassland diversity in Gran Paradiso National Park, Italy
Source: Data Brief. 2019 Apr 23;24:103942. doi: 10.1016/j.dib.2019.103942 (PMC6502768; doi:10.1016/j.dib.2019.103942)
Supplement: Multimedia component 2 [file mmc2.xlsx]

## Sheet: Plot_Data
Plot	Plot corner point	Date of positioning	Garmin Montana 600 UTM 32N X	Garmin Montana 600 UTM 32N Y	Garmin Montana 600 position accuracy [m]
Bardoney rocky	NS	2015-08-30	377302	5048140	2
Bardoney rocky	NO	2015-08-30	377323	5048138	1
Bardoney rocky	SO	2015-08-30	377326	5048121	4
Bardoney rocky	SW	2015-08-30	377309	5048122	3
Bardoney pure	NS	2015-08-03	377364	5048090	5
Bardoney pure	NO	2015-08-03	377384	5048094	3
Bardoney pure	SO	2015-08-03	377385	5048067	7
Bardoney pure	SW	2015-08-03	377366	5048069	2
Bardoney wet	NS	2015-08-04	377348	5047959	0
Bardoney wet	NO	2015-08-04	377367	5047954	2
Bardoney wet	SO	2015-08-04	377369	5047936	3
Bardoney wet	SW	2015-08-04	377348	5047936	2
Colle de Nivolet rocky	NS	2015-08-11	353998	5039803	3
Colle de Nivolet rocky	NO	2015-08-11	354018	5039800	3
Colle de Nivolet rocky	SO	2015-08-11	354020	5039783	3
Colle de Nivolet rocky	SW	2015-08-11	353998	5039782	3
Colle de Nivolet pure	NS	2015-08-09	354704	5039204	3
Colle de Nivolet pure	NO	2015-08-09	354726	5039202	0
Colle de Nivolet pure	SO	2015-08-09	354726	5039183	0
Colle de Nivolet pure	SW	2015-08-09	354707	5039183	6
Colle de Nivolet wet	NS	2015-08-11	354282	5039650	3
Colle de Nivolet wet	NO	2015-08-11	354302	5039651	3
Colle de Nivolet wet	SO	2015-08-11	354305	5039634	3
Colle de Nivolet wet	SW	2015-08-11	354283	5039629	3
Levionaz rocky	NS	2015-08-16	362284	5048421	3
Levionaz rocky	NO	2015-08-16	362304	5048425	3
Levionaz rocky	SO	2015-08-16	362309	5048404	3
Levionaz rocky	SW	2015-08-16	362287	5048402	3
Levionaz pure	NS	2015-08-26	362265	5048547	3
Levionaz pure	NO	2015-08-26	362283	5048546	3
Levionaz pure	SO	2015-08-26	362282	5048527	3
Levionaz pure	SW	2015-08-26	362264	5048528	3
Levionaz wet	NS	2015-08-18	362222	5048544	2
Levionaz wet	NO	2015-08-18	362242	5048546	3
Levionaz wet	SO	2015-08-18	362241	5048524	2
Levionaz wet	SW	2015-08-18	362220	5048525	3

## Sheet: Subplot_Data
Plot	Subplot ID	Anemone alpina	Agrostis agrostiflora	Plantago alpina	Trifolium alpinum	Arnica montana	Nardus stricta	Carex halleriana	Silene acaulis	Pilosella glacialis	Juniperus communis var. saxatilis	Gentianella ramosa	Loiseleuria procumbens	Vaccinium myrtillus	Scorzoneroides helvetica	Homogyne alpina	Phytheuma hemisphaericum	Taraxacum campylodes	Anthoxanthum odoratum	Carex curvula	Luzula lutea	Juncus trifidus	Solidago virgaurea	Vaccinium uliginosum	Gentianella biebersteinii	Primula integrifolia	Helictotrichon versicolor	Minuartia laricifolia	Leucanthemopsis alpina	Sempervivum montanum	Plantago maritima	Jacobaea uniflora	Alchemilla fissa	Potentilla aurea	Geum reptans	Chaerophyllum hirsutum	Minuartia recurva	Rhododendron ferrugineum	Festuca subverticillata	Pedicularis tuberosa	Astrantia minor	Euphrasia minima	Thesium alpinum	Geum montanum	Campanula scheuchzeri	Myosotis alpestris	Antennaria dioica	Selaginella selaginoides	Androsace adfinis
Bardoney rocky	1	1	0.5	1	3	1	3	0	0	0	0	0	0.5	0.5	0.5	0	0	0	0.5	5	0	0	0.5	0	0	0.5	0	0	1	0.5	0	0	0	0	0.5	0	0.5	0	0.5	0	0	0	0.5	0	0	0	0	0	0
Bardoney rocky	2	0	0.5	0.5	2	2	4	0.5	0	0	0	0	0.5	0	0	0	0	0.5	1	3	1	2	1	0	0	0.5	0.5	0	0.5	0.5	0	0	0	0	0	0	0	0	0	0	0	0	0	0	0	0	0	0	0
Bardoney rocky	3	0.5	0.5	0.5	3	0.5	4	0.5	0.5	0	0	0.5	0.5	0.5	0.5	0.5	0	0	0.5	2	0.5	0.5	0.5	0	0	0.5	0.5	0	0.5	0	0.5	0	0	0	0	0	0	0	0.5	0	0	0	0	0	0	0	0	0	0
Bardoney rocky	4	0.5	0.5	1	1	1	6	0.5	0	0.5	0	0	0	1	0.5	1	0	0.5	0.5	2	0.5	0	1	0.5	0	0	0.5	0.5	1	0.5	0	0	0	0	0	0	0	0	0.5	0	0	0	0	0	0	0	0	0	0
Bardoney rocky	5	3	0.5	0	0.5	2	2	0.5	0	0	3	0	0.5	3	0	0.5	0	0	0.5	1	0	1	1	1	0	0	0	0	0.5	0	0	0	0	0	0	1	0	0	0.5	0	0	0	0	0.5	0	0	0	0	0
Bardoney rocky	6	0.5	1	0.5	2	3	4	0.5	0	0.5	0	0	1	0	0.5	0.5	0	0	0.5	3	0	2	0	0	0	0.5	0.5	0.5	0.5	0	0	0.5	0	0.5	0	0	0	0	1	0	0	0	0	0	0	0	0	0	0
Bardoney rocky	7	0	0.5	0.5	4	0.5	2	0.5	0	0	0	0	1	0	0.5	0.5	0	0.5	0.5	3	0	0	0	0	0	0	0.5	0.5	0.5	0.5	0.5	0.5	0	0.5	0	0	0	0	0.5	0	0.5	0	0.5	0	0	0	0	0	0
Bardoney rocky	8	0	0	0.5	4	0.5	1	0.5	0	0.5	0.5	0	2	0.5	0.5	0.5	0	0	0.5	3	0	0	0	0	0	0.5	0.5	0	0	0	0	0	0	0	0	0	0	0.5	2	0.5	0.5	0	0.5	0	0	0	0	0	0
Bardoney rocky	9	0	0	0	2	0.5	2	1	0	0	0.5	0	1	2	0.5	0.5	0	0.5	0.5	2	0	0	0	0	0	0.5	0.5	0	0	0.5	0.5	0.5	0	0	0	0	0	0	1	0.5	0.5	0	0.5	0	0	0	0	0	0
Bardoney rocky	10	0.5	0	0.5	0.5	0.5	0.5	0.5	0	0	0	0	0.5	2	0.5	0.5	0.5	0.5	0.5	1	0	0	0.5	0	0	0.5	0	0	0	0.5	0	0	0	0	0	0	0	0	0	0	0.5	0	0.5	0	0	0	0	0	0
Bardoney rocky	11	0	0.5	1	5	7	8	0.5	0	0.5	0	0	0	0.5	0.5	0.5	0	0	1	9	0.5	0	1	0	0	0	1	0	0	0	0	0	0	0	0	0	0	0	0.5	0	0	0	0	0.5	0	0	0	0	0
Bardoney rocky	12	0	0.5	0.5	3	3	5	0.5	0.5	0	0	0	0	0.5	0.5	1	0	0	1	2	0.5	0	0	0	0	0.5	0.5	0	0	0.5	0	0	0	0	0	0	0	0	1	0	0	0	0	0	0	0	0	0	0
Bardoney rocky	13	0	0.5	1	4	2	2	0.5	0	0	0	0	1	2	0.5	1	0	0.5	0.5	1	0.5	0	1	1	0	0	0.5	0	0.5	0	0	0.5	0	0	0	1	0	0	0	0	0	0.5	0.5	0.5	0	0	0	0.5	0
Bardoney rocky	14	0.5	0.5	0.5	2	3	5	0.5	0	0	0	0.5	0.5	2	0.5	1	0	0	0.5	3	0.5	3	2	2	0	0.5	0.5	0	0.5	0.5	0	0	0	0	0	1	0.5	0	0	0	0.5	0	0	0	0	0	0	0	0
Bardoney rocky	15	2	0.5	0.5	2	2	3	0.5	0	0	0.5	0	0.5	0.5	0.5	1	0	0.5	0.5	1	0.5	2	0.5	0	0	0.5	0.5	0.5	0.5	0.5	0	0	0	0	0	0	0	0	0	0	0	0	0.5	0	0	0	0	0	0
Bardoney rocky	16	0	0.5	1	2	2	2	0.5	0.5	0	0	0.5	1	0	0.5	0.5	0.5	0	0.5	2	0.5	0.5	0	0	0	0.5	0.5	0	0.5	0	0.5	0	0	0	0	0	0	0	1	0	0	0	0	0	0	0	0	0	0
Bardoney rocky	17	0.5	0	1	4	1	3	0	2	0.5	0	0	0.5	0.5	0.5	0.5	0.5	0.5	0.5	2	0	3	0.5	1	0	0.5	0.5	0.5	0.5	0	0.5	0	0	0	0	0	0	1	1	0.5	0	0.5	0	0	0	0	0	0	0
Bardoney rocky	18	0.5	0	0.5	1	1	3	0.5	0	0	0	0	2	0	0.5	0.5	0.5	0	0.5	2	0	0	0	0	0	1	0	0	1	0	0	0	0	0	0	0	0	0	0.5	0	0.5	0	0	0	0	0	0	0	0
Bardoney rocky	19	0	0	0.5	3	0.5	4	0.5	0	0.5	0	0	0.5	0	0.5	0.5	0	0.5	0.5	2	0	0	0	0	0	0.5	0.5	0	0.5	0	0.5	0	0	0	0	0	0	0	1	0	0.5	0	0.5	0	0	0	0	0.5	0
Bardoney rocky	20	0.5	0	0.5	2	1	4	0.5	0.5	0	0	0	2	2	0.5	0.5	0	0.5	0.5	3	0	0	0.5	0	0	1	0.5	0	0.5	0	0.5	0.5	0	0	0	0	0	2	0.5	0	0.5	0	0	0	0	0	0	0.5	0
Bardoney rocky	21	3	2	3	1	2	5	3	0	0	1	0.5	0	10	0.5	1	0	0	0	3	0	0	0	0	0	0	0	0	0	0.5	0	0.5	0	0	0	0	0	0	0	0	0	0	0	2	0	0	0	0	0
Bardoney rocky	22	1	1	1	5	2	7	0	0	0.5	2	0	0	3	0.5	0	0	0	0.5	2	2	0	0.5	0	0	0.5	0.5	0	0	0.5	0	1	0	0	0	0	0	0	0	0	0	0	0	0	0	0	0	0	0
Bardoney rocky	23	1	0.5	1	10	2	4	1	0	0	0	0.5	2	3	0	0.5	0	0	0	3	0	0	2	2	0	0	1	0	0	0.5	0	1	0	0	0	0	0	0	0	0	0.5	0	0	0	0	0	0	0	0
Bardoney rocky	24	1	0.5	1	2	5	3	0	0	0	0	0.5	1	1	0	0.5	0	0	1	2	2	0.5	1	1	0	0	1	0	1	0	0.5	0	0	0	0	0	0	0	0	0	0	0	0	0	0	0	0	0	0
Bardoney rocky	25	2	0.5	0.5	4	1	2	1	0	0.5	0	0	0.5	1	0.5	0.5	0	0.5	0.5	1	0	3	2	0	0	0	0	0	0	0	0	0	0	0	0	0	0	0	0	0	0	0	0	0	0	0	0	0	0
Bardoney rocky	26	0	1	0	15	2	1	0.5	0	0	0	0	0	0	0.5	0	0	0	0.5	2	0	0	0	0	0	0	0	0	0.5	0	0	0	0	0	0	0	0	0	0	0	0	0	0	0	0	0	0	0	0
Bardoney rocky	27	0	0.5	0.5	3	2	5	0	1	0	0	0	0.5	0.5	0.5	0	0	0	2	3	0	2	0	0	0	0.5	0.5	0	1	0	0	0	0	0	0	0	0	0	0	1	0	0	0	0	0	0	0	0	0
Bardoney rocky	28	0	0.5	1	4	1	2	2	0	0.5	0	0.5	1	0	0.5	0	0.5	0.5	0.5	2	0	0	0.5	0	0	0	0	0	1	0	0	0	0	0	0	0	0	0.5	0	0	0.5	0	0	0	0	0	0	0	0
Bardoney rocky	29	0	0	1	3	0	1	0	0.5	0	0	0	2	0	0.5	0.5	0	0	0.5	3	0	0	0	0	0	0.5	0	0	0	0	0	0	0	0	0	0	0	0	0	0	0	0	0	0	0	0	0	0	0
Bardoney rocky	30	0	1	0	5	1	1	0	0.5	0	0	0	1	0	0	0.5	0.5	0	0.5	2	0.5	0	0	0	0	0.5	0	0	0	0	0	0	0	0	0	0	0	1	0	0	0	0	0	0	0	0	0	0	0
Bardoney rocky	31	0.5	0.5	1	15	7	2	3	0	0.5	3	0.5	0	0.5	0.5	0	0	0	0.5	2	2	0	1	0	0.5	0.5	0	0	0	0.5	0	1	0	0	0	0	0	0	1	0	0	0	0	0	0	0	0	0	0
Bardoney rocky	32	1	0.5	0.5	1	2	1	2	0	0	75	0	0	0	0	0	0	0	0.5	0	0	3	0	0.5	0	0	1	0	0.5	0	0.5	0.5	0	0	0	0	0	0	0	0	0	0	0	0.5	0	0	0	0	0
Bardoney rocky	33	0.5	1	1	5	6	15	3	0	0.5	0	0	1	2	0.5	0	0	0	1	3	1	0	1	0	0	0.5	1	0	1	0.5	1	1	0	0	0	0	0	0	0	0	0	0	0.5	0	0.5	0	0	0	0
Bardoney rocky	34	0	0.5	2	9	7	10	2	0	0	0	0.5	6	1	0.5	0.5	0	0	1	2	1	0	0	0	0.5	0	0	0	1	0	0	0	0	0	0	0	0.5	0	0	0	0	0	0	0	0	0	0	0	0
Bardoney rocky	35	1	1	1	4	6	10	5	0	0	0	0	2	1	0.5	1	0	0	0.5	3	0	0	1	0	0	0	1	0	0	0.5	0	0	0	0	0	0	0	0	0	0	0	0	0.5	0	0	0.5	0	0	0
Bardoney rocky	36	1	1	2	5	0.5	4	0	0	0	0	0.5	0	1	0.5	1	0	0	2	2	0	0	0	1	0.5	0	1	0	1	0	0.5	0	0	0	0	0	0	0	2	0	0.5	0	0.5	0	0	0	0	0	0
Bardoney rocky	37	0	0	0	4	2	4	1	1	0	0	0	2	0	0.5	0.5	0	0	1	1	0	0	0.5	0	0	0	0	0	0	0	0	0	0	0	0	0	0	3	3	0	0.5	0	0	0	0	0	0	0	0
Bardoney rocky	38	0	0	1	5	5	6	0	1	0	0	0.5	2	0	0.5	0	0.5	0.5	2	3	0	0	0	0	0	0	0	0	0	0	0	0	0	0	0	0	0	1	0	0	0	0	0	0	0	0	0	0	0
Bardoney rocky	39	0	0	2	7	1	6	0	2	0	0	3	1	0	0	1	0.5	0	1	3	0	0	0	0	0	0.5	1	0	0.5	0	0.5	0	0	0	0	0	0	0	0	0	0	0	0.5	0	0	0	0	0	0
Bardoney rocky	40	0	0.5	2	10	6	3	1	0	0	0	0	1	0	0.5	0.5	0.5	0	2	2	0	0	0	0	0	0.5	0	0	1	0	0.5	0	0	0	0	0	0.5	0	0	0	0	0	0	0	0	0	0.5	0	0
Bardoney rocky	41	0.5	1	1	15	1	3	1	2	0.5	1	0.5	0.5	0.5	0.5	1	0.5	0.5	1	15	0	0	0	0	0	0	0	0	0	0	0	0	0	0	0	0	0	0	0	0	0	0	0	0	0	0	0	0	0
Bardoney rocky	42	0.5	1	1	14	2	1	1	0	0.5	1	0.5	0	0	0.5	0	0	0	1	7	0.5	1	0.5	0	0	0	0	0	0	0	0	0	0	0	0	0	0	0	0	0	0	0	0	0	0	0	0	0	0
Bardoney rocky	43	0.5	0.5	2	16	4	2	2	0	0	0	0	0	0	0.5	0.5	0	0	0.5	10	1	0	0.5	1	0.5	0.5	0.5	0.5	0.5	0	0	0	0	0	0	0	0	0	0	0	0	0	0	0	0	0	0	0	0
Bardoney rocky	44	1	3	1	4	5	7	2	0	0.5	0	0.5	0	0	0.5	0.5	0.5	0	0.5	2	1	0	0.5	3	0	0	0	0	0.5	0.5	0.5	0.5	0.5	0.5	0	0	0	0	0	0	0	0	0	0	0	0	0	0	0
Bardoney rocky	45	0.5	0.5	1	3	2	2	1	0	0	0	0.5	0	3	0.5	1	0	0	0.5	0	0.5	0	0	0	0.5	0	0.5	0	1	0	0	0	0	1	0.5	0.5	0	0	0	0	0	0	0	0	0	0	0	0	0
Bardoney rocky	46	0.5	0	1	4	1	4	2	0	0.5	0	0	1	2	0.5	1	0	0	1	3	0	0	0	0.5	0	0.5	0.5	0	0.5	0	0	0	0	0	0	0	0.5	0	0	0	0	0	0	0	0	0	0	0	0
Bardoney rocky	47	0	0	0.5	3	1	3	0	1	0.5	0	0	0	0	0.5	0	0	0	1	2	0.5	0	0	0	0	0	0.5	0	0	0	0	0	0	0	0	0	0	1	3	0	0	0	0	0	0	0	0	0	0
Bardoney rocky	48	0	0	0.5	6	2	4	1	0	0	0	0	0.5	0	0.5	0	0.5	0	1	2	0	0	0.5	0	0	0	0.5	0	0	0	0	0	0	0	0	0	0	1	1	0.5	0	0	0	0	0	0	0	0	0
Bardoney rocky	49	0	0.5	1	10	7	3	2	0.5	0	0	0.5	1	0	0.5	0.5	0	0	1	5	0	0	0	0	0	0.5	0	0	1	0	0	0	0	0	0	0	0	0	0	0	0.5	0.5	0.5	0	0	0	0	0	0
Bardoney rocky	50	1	1	1	10	5	10	3	0	0	0	0	1	0	0.5	0.5	0	0	0.5	2	0	0	1	0	0	0	0	0	0	0	0	0	0	0	0	0	0	0	0	0	1	0	0	0	0	0	0	0	0
Bardoney rocky	51	0.5	1	0.5	5	1	0	0.5	0	0.5	30	0	0.5	0.5	0.5	0.5	0.5	0	0.5	1	0	7	0.5	0.5	0	0.5	0.5	0	0.5	0	0	0.5	0	0	0	0	0	0	0	0	0	0	0.5	0.5	0	0	0	0	0.5
Bardoney rocky	52	0	1	1	3	3	2	1	0	0.5	20	0	1	1	0.5	0.5	0	0	1	6	0	0	0	0	0	0.5	0	0	0	0.5	0	0	0	0.5	0	0	0	0	0.5	0	0	0	0.5	0.5	0	0	0	0	0
Bardoney rocky	53	1	1	2	10	5	2	0.5	0	0.5	0	0	0.5	1	0.5	0.5	0	0	1	7	0	0	0	0	0	0.5	0.5	0	0.5	0.5	0	0	0	0	0	0	0	0	0	0	0	0	0.5	0	0	0	0	0	0
Bardoney rocky	54	1	0.5	0.5	20	7	3	0.5	0	0.5	0	0.5	2	0.5	0.5	1	0.5	0	0.5	2	0	0	0	0	0	0.5	0	0	1	0.5	0	0	0	0	0	0	0	0	0	0	0	0	0	0	0	0	0	0	0
Bardoney rocky	55	1	0.5	0.5	2	2	0.5	0.5	0	0	0	0	0.5	1	0.5	0.5	0	0	0.5	0.5	0	0	0.5	0	0	0	0.5	0	0.5	0.5	0	1	0	0	0	0	0	0	0	0	0	0	0	0.5	0	0	0	0	0
Bardoney rocky	56	0.5	0.5	0.5	10	2	5	0.5	0	0.5	0	0.5	0	2	0.5	0.5	0	0	0.5	1	0	1	0.5	0	0	0.5	0.5	0	0.5	0.5	0.5	0	0	0	0	0	0	0	0	0	0	0	0	0.5	0	0	0	0	0
Bardoney rocky	57	0.5	0	0.5	10	3	5	0.5	1	0	30	0	0.5	0	0.5	0.5	0	0	5	3	0	0.5	0	0	0	0	0.5	0	0.5	0.5	0.5	0	0	0	0	0	0.5	0	0.5	0	0	0	0	0	0	0	0	0	0
Bardoney rocky	58	0.5	0.5	2	1	1	2	0.5	0	0	0	0	0.5	0	0	0.5	0	0.5	0.5	0.5	0	0	0.5	0	0.5	0.5	0.5	0	0.5	0.5	0	0	0	0	0	0	0	0.5	1	0	0	0.5	0	0.5	0	0	0	0	0
Bardoney rocky	59	0.5	1	1	10	2	0.5	1	0	0.5	0	0.5	0	0	0	0.5	0	0.5	1	1	0	0	0	0	0	0.5	0	0	0.5	0.5	0	0	0	0	0	0	0	0	0.5	0	0.5	0.5	0	0	0	0	0	0	0.5
Bardoney rocky	60	1	0.5	1	8	3	10	1	0.5	0.5	0	0.5	0	0	0	1	0.5	0.5	0.5	0.5	0	0	0.5	0	0	0.5	0.5	0	0.5	0.5	0	0	0	0.5	0	0	0	0.5	0	0	0.5	0.5	0.5	0	0	0	0	0	0.5
Bardoney rocky	61	1	0.5	1	7	0.5	0.5	0	0	0	0	0.5	0	0	0.5	0	0	0	1	5	0.5	0	0	2	0.5	0	0.5	0	0.5	0.5	0	0	0	0	0	0	0.5	0	0	0	0	0	0.5	0.5	0	0	0	0	0
Bardoney rocky	62	0.5	1	0.5	3	1	0.5	0.5	0	0	0	0	0	0	0	0.5	0	0	0.5	5	0.5	0	1	5	0	0	0.5	0.5	0.5	0.5	0	0	0	0	0	0	0	2	0	0	0	0	0	0.5	0.5	0	0	0	0
Bardoney rocky	63	0.5	0.5	1	5	0.5	0.5	0.5	0	0	0	0	0	0	0.5	0.5	0	0	0.5	1	0.5	2	2	2	0	0.5	0.5	0	0.5	0.5	0	0.5	0	0	0.5	0.5	0	3	0	0	0	0	0	0.5	0	0	0	0	0
Bardoney rocky	64	1	0.5	1	4	7	0.5	0.5	0	0	0	0.5	0	0	0.5	0.5	0	0	0.5	1	0	3	0	1	0	0	0.5	0	0	0.5	0	0.5	0	0	0	0	0	0	0	0	0	0	0	0.5	0	0	0	0	0
Bardoney rocky	65	0.5	0	1	4	5	1	0.5	0	0	0	0.5	0	0	0.5	0.5	0	0	0.5	1	0	1	0.5	0.5	0	0.5	0.5	0	0	0.5	0	0.5	0	0	0	0	0	0	0	0	0.5	0	0	0	0	0	0	0	0
Bardoney rocky	66	0.5	0.5	1	5	2	1	0.5	0	0	0	0.5	0	0	0.5	0.5	0	0	0.5	0.5	0	0	0.5	0	0	0.5	0.5	0	0.5	0.5	0	0	0	0	0	0	0	4	0	0	0	0	0	0	0	0	0	0	0
Bardoney rocky	67	0.5	0.5	1	4	5	3	0.5	0	0	0.5	0.5	0	0	0.5	0.5	0	0	0.5	1	0	0.5	0.5	0	0.5	0.5	0.5	0	0.5	0.5	0	0	0	0	0	0	0	0.5	0	0	0	0	0	0	0	0	0	0	0
Bardoney rocky	68	1	0.5	1	2	3	2	0.5	0	0	0.5	0.5	0	0	0.5	0.5	0	0	0.5	5	0	0	0.5	0	0.5	0.5	0.5	0	1	0.5	0	0	0	0	0	0	0	0	0	0	0	0	0	0	0	0	0	0	0
Bardoney rocky	69	2	0	2	1	2	0.5	0	0	0.5	0	0.5	0	0	0.5	0.5	0	0	1	2	0	1	0	0	0	0.5	0	0	0	0	0	0	0	0	0	0	0	0.5	0	0	0	0	0	0.5	0	0	0	0	0
Bardoney rocky	70	0.5	0.5	1	5	4	1	0.5	0	0	0	0.5	0	0	1	0.5	0.5	0	1	1	0	0	0.5	0	0	0.5	0	0	0.5	0	0.5	0	0	0	0.5	0	0	0	0	0	0.5	0	0	0.5	0	0	0	0	0
Bardoney rocky	71	5	0.5	1	23	2	0	2	0	0.5	0	0	0	0.5	0	0	0.5	0.5	10	35	0	0	0	0	0	0	0	0	0.5	0.5	0	0.5	0	0.5	0	0	0	0	0.5	0	0	0	0.5	0.5	0	0	0	0	0.5
Bardoney rocky	72	4	0.5	0.5	18	4	0	7	0	0.5	0	0	0	1	0	0	0.5	0.5	0.5	7	0	0	0	0	0.5	0	0.5	0	0.5	0.5	0	0.5	0	0	0	0	0	0	0.5	0	0	0	0	0.5	0.5	0	0	0	0.5
Bardoney rocky	73	12	0.5	0.5	10	3	15	3	0	0.5	0	0.5	0	3	0	0.5	0.5	0.5	0.5	3	0	0	0.5	0	0.5	0	0.5	0	0.5	0.5	0	0.5	0	0.5	0	0	0	0	0.5	0	0	0	0	0	0.5	0.5	0	0	0
Bardoney rocky	74	1	0.5	0.5	20	5	20	5	0	0.5	0	0.5	0.5	1	0	0.5	0.5	0.5	0.5	3	0	0	0.5	0	0.5	0.5	0.5	0	0.5	0.5	0	0.5	0	0	0	0	0	0	0	0	0	0	0	0	0	0.5	0	0	0
Bardoney rocky	75	4	0.5	1	6	7	5	4	0	0.5	0	0.5	0	1	0	1	0.5	0.5	1	2	0	0	1	0	0.5	0.5	0.5	0	0.5	0.5	0	0	0	0	0	0	0	0	0.5	0	0	0	0.5	0.5	0	0	0	0	0
Bardoney rocky	76	2	0.5	1	8	10	20	1	0	0.5	1	0.5	2	0	0	0	0.5	0.5	0.5	2	0	0	0.5	0	0.5	0.5	1	0	0.5	0.5	0	0	0	0	0.5	0	0	0	0	0	0	0	0	1	0	0.5	0	0	0
Bardoney rocky	77	2	0.5	3	8	6	30	1	0	0.5	0.5	0.5	0.5	0	0	0.5	0.5	0.5	0.5	3	0	0	1	0	0.5	0.5	0.5	0	0.5	0.5	0	0	0	0	0	0	0	0	0	0	0	0	0	0.5	0	1	0	0	0.5
Bardoney rocky	78	7	0.5	2	9	5	25	1	0	0	0	0.5	1	0	0	0.5	0.5	1	0.5	1	0	0	1	0	0.5	0.5	0.5	0	0.5	0.5	0	0	0	0	0	0	0	0	0	0	0.5	0.5	0.5	0	0	0.5	0	0	0
Bardoney rocky	79	1	0	2	15	3	3	0	0	0.5	0	0.5	0	0	0	0.5	0.5	0.5	0.5	1	0	0.5	0.5	0	0.5	0	0.5	0	0.5	0	0	0	0	0.5	0	0	0	1	0.5	0	0.5	0	0	0	0	0	0	0	0
Bardoney rocky	80	0	0	0.5	20	3	7	0.5	0	0.5	0	0.5	0	0	0	1	0.5	0.5	0.5	0.5	0	0	0.5	0	0.5	0.5	0.5	0	0.5	0	0	0	0	0.5	0	0	0	0	2	0	0.5	0	0	0	0	0	0	0	0
Bardoney rocky	81	1	1	3	30	5	0	2	0	0	0	0	0.5	0	0	0	0	0	7	30	0	0	0	1	0	0	0.5	0	0	1	0	0.5	0	0	0	0	0	0	0	0	0.5	0	0	0	0	0	0	0	0
Bardoney rocky	82	0.5	0	2	25	0	0	1	0	0	0	1	1	1	0	0	0	0	2	5	0	15	0	0	0	0.5	1	0.5	0.5	1	0	1	0	0	0	0	0	0	0	0	0	0	0	0.5	0	0	0	0	0.5
Bardoney rocky	83	2	0.5	0.5	10	5	0	0	0	0	0	0	0.5	1	0	0	0	0	1	5	0	0	0.5	0	0	0.5	1	0	0	0.5	0	1	0	0	0	0	0	0	0	0	0	0	0	0.5	0	0	0	0	0
Bardoney rocky	84	3	0.5	1	10	5	5	10	0	0	0	1	0	0	0	0.5	0	0	0.5	5	0	0	5	0	0	0	0.5	0	0.5	0.5	0	0	0	0.5	0	0	0.5	0	0	0	0	0	0	0.5	0	0	0	0	0
Bardoney rocky	85	2	1	5	10	7	5	5	0	0.5	0	0.5	0.5	0	0	0.5	0	0	0.5	7	0	0	0	0	0	0.5	0.5	0	0.5	0.5	0	0	0	0.5	0	0	0	0	0	0	0	0	0.5	0.5	0	0.5	0	0	0
Bardoney rocky	86	1	1	4	10	5	3	1	0	0.5	0	0.5	1	0	0.5	0.5	0.5	0	1	1	0	0	0.5	0	0	0	0.5	0	0.5	0.5	0	0.5	0	0	0.5	0	0.5	0	0	0	0	0	0	0.5	0	0	0	0	0
Bardoney rocky	87	2	0.5	2	8	5	3	2	0	0.5	0	0.5	0.5	0	0.5	0.5	0	0	1	5	0	0	0.5	0	0	0.5	0.5	0	0.5	0.5	0	0	0	0	0	0	0.5	0	0	0	0	0	0	1	0	0	0	0	0
Bardoney rocky	88	2	0	0.5	5	5	10	1	0	0.5	0	0	0.5	0	0.5	0.5	0	0	1	10	0	0	0.5	0	0	0.5	0.5	0	0.5	0	0	0	0.5	0	0.5	0	0.5	0	0	0	0	0.5	0	0	0	0	0	0	0
Bardoney rocky	89	0.5	0	0.5	5	3	15	1	0	0.5	0	0.5	1	0	0.5	0.5	0.5	0	0.5	3	0	0	0.5	0	0	0.5	0.5	0	1	0	0	0	0	0	0	0.5	0	15	0.5	0	0.5	0	0	0	0	0	0	0	0
Bardoney rocky	90	0	0	1	5	2	7	1	0	0.5	0	0	0.5	0	1	0.5	0.5	0	0.5	2	0	0	0	0	0	1	1	0	0.5	0	0	0	0	0	0	0.5	0	1	0.5	0.5	0.5	0.5	0	0	0	0	0	0.5	0.5
Bardoney rocky	91	1	5	2	25	2	0.5	2	0	0	0	0	0.5	0	0	0	0	0	0.5	5	0	0	0.5	0	0	0	1	0	0	1	0	0.5	0	0	0	0	0.5	0	0	0	0	0	0	0	0	0	0	0	0
Bardoney rocky	92	0.5	0.5	2	19	1	20	0.5	0.5	0.5	0	0	0	0	0	0	0	0	3	5	0	0	1	0	0	0	0.5	0	0	0.5	0	0.5	0	0	0	0	0	0	0	0	0	0	0	0.5	0	0	0	0	0
Bardoney rocky	93	1	0.5	0.5	10	2	10	0.5	0	0	2	0	0.5	0	0	0	0	0	1	5	0	0	3	0.5	0	0	0.5	0	0	0	0	0.5	0	0	0	0	0	0	0	0	0	0	0	0	0	0	0	0	0
Bardoney rocky	94	2	0.5	1	5	8	6	0.5	0	0	0	0.5	0	0	1	0	0	0	0.5	7	0	0	0.5	0	0.5	0	0	0	0.5	0.5	0	0	0	0	0	0	0	0	0	0	0	0	0	0.5	0	0.5	0	0	0
Bardoney rocky	95	1	1	0.5	5	7	0.5	0.5	0.5	0.5	0	0.5	0.5	0	0.5	0	0	0	1	2	0	0	0	0	0	0	0.5	0	0.5	0.5	0	0	0	0	0	0	0.5	0	0	0	0	0	0	0	0	0	0.5	0	0
Bardoney rocky	96	0.5	1	0	3	1	18	0.5	0.5	0.5	0	0	1	0	0	0	0	0	0.5	0.5	0	0	0	0	0	0.5	0.5	0	0.5	0.5	0	0.5	0	0	0.5	0	0.5	0	0	0	0	0	0	0.5	0	0	0.5	0	0
Bardoney rocky	97	1	0.5	0.5	7	1	10	0.5	0.5	0.5	0	0.5	0.5	0	0	0.5	0	0	0.5	1	0	0	0	0.5	0	1	0.5	0	0.5	0.5	0	0.5	0	0	0	0	0.5	0	0	0	0	0	0	0	0	0	0.5	0	0
Bardoney rocky	98	0.5	0.5	0.5	8	1	9	0.5	0	0	0	0.5	0.5	0	0.5	0.5	0	0	0.5	0.5	0	15	0	0	0	0	0.5	0	0.5	0	0	0	0	0	0	0	0.5	0	0	0	0	0	0	0	0	0	0	0	0
Bardoney rocky	99	1	0.5	0	20	10	3	0.5	0	0	0	0.5	0	0	0.5	0.5	0.5	0	0.5	1	0.5	0.5	1	0	0	0	0.5	0	0.5	0	0	0	0	0	0	0	0	0	0	0	0.5	0	0	0	0	0	0	0	0
Bardoney rocky	100	0.5	0.5	1	10	2	0.5	0.5	0	0	0	0.5	0	0	0.5	0.5	0	0	0.5	0.5	0	0	0	0	0	0.5	0.5	0	0.5	0	0	0	0	0	0	0	0	0	0	0.5	0.5	0.5	0	0	0	0	0	0.5	0
Bardoney pure	101	1	0.5	0.5	40	0	2	0	0	0	0	0	0	0	0	0	0	0	0.5	4	0	1	0.5	0	0	0	0.5	1	0	0.5	0	1	0	0	0	0	3	0	1	0	0	0	0	0	0	0	0	0	0
Bardoney pure	102	0	1	0	1	0	0	0	0	0	0	0	0	0	0	0	0	0	0	0	0	0	0.5	0	0	0	0.5	0	0	0.5	0	0.5	0	0	0	0	0	0	0	0	0	0	0	0	0	0	0	0	0
Bardoney pure	103	0.5	0.5	0.5	15	0	0.5	0.5	0	0	0	0	0	0	0	0	0	0	0.5	1	0	2	0.5	0	0	0	0.5	0	0	0.5	0.5	0.5	0	0	0	0	0.5	0	2	0	0	0	0	0	0	0	0	0	0
Bardoney pure	104	0	0.5	0.5	18	0	1	1	0	0	0	0	0	0	0	0	0	0	0	6	0	2	0	0	0	0	0.5	0	0.5	1	0	0.5	0	0	0	0	0.5	0	2	0	0	0	0	0	0	0	0	0	0
Bardoney pure	105	0.5	0	1	16	0	3	0.5	0	0	0	0.5	0	0	0	0	0.5	0	0.5	2	0	0	0.5	0	0.5	0	0.5	0	0.5	1	0.5	0	0	0.5	0	0	0.5	0	2	0.5	0	0	0	0.5	0	0	0	0	0
Bardoney pure	106	0.5	0	0.5	9	0	1	0.5	0	0	0	0	0	0	0	0	0	0	0	14	0	0.5	0.5	0	0.5	0	0.5	0	0.5	0.5	0.5	0.5	0	0	0	0	1	0	1	0	0	0	0	0	0	0	0	0	0
Bardoney pure	107	0.5	0.5	0.5	5	0	0	0.5	0	0	0	0.5	0	0	0.5	0	0	0	0.5	6	0	1	0	0	0.5	0.5	1	0.5	0.5	0.5	0.5	0.5	0	0.5	0	0	0.5	0	2	0	0	0	0	0	0	0	0	0	0
Bardoney pure	108	1	0.5	0.5	3	0.5	2	0.5	0.5	0	0	0.5	0	0	0.5	0.5	0.5	0	0	1	0	0	0	0	0	0.5	0.5	0	0.5	0.5	0.5	0.5	0	0	0	0	0.5	0	2	0	0	0	0	0	0	0	0	0	0
Bardoney pure	109	0.5	0	0.5	6	0.5	2	0.5	0	0	0	0.5	0	0	0.5	0	0	0	0	3	0	0	0	0	0.5	0.5	0.5	0.5	1	0	0.5	0	0	0	0	0	0.5	0	0.5	0.5	0	0	0.5	0	0.5	0	0	0	0
Bardoney pure	110	0	0	0	10	0.5	6	0.5	0	0	0	0	2	0	0.5	0.5	0	0	0.5	0	0	0	0.5	0	0	0.5	1	0.5	0.5	0	0	0	0	0	0	0	0.5	0	0.5	0.5	0	0	0	0	0.5	0	0	0	0
Bardoney pure	111	0.5	0.5	1	7	0	4	0	0.5	0	0	0	0	0	0	0	0	0	0.5	12	0	0	0	0	0	0	0.5	0	0	0.5	0	0.5	0	0	0	0	0.5	0	3	0	0	0	0	0	0	0	0	0	0
Bardoney pure	112	0	0	0.5	7	0	5	0.5	0	0	0	0	0	0	0	0	0	0	0.5	4	0.5	0	0	0	0	0	0.5	0	0	0.5	0	0.5	0	0	0	0	0	0	2	0	0	0	0	0	0	0	0	0	0
Bardoney pure	113	0.5	0.5	0.5	5	0.5	6	0.5	0	0	0	0	0	0	0	0	0	0	0.5	3	0	0	0	0	0	0	0.5	0	0.5	0.5	0	0.5	0	0	0	0	1	0	0.5	0	0	0	0	0	0	0	4	0	0
Bardoney pure	114	0.5	0	0.5	3	0	3	0.5	0	0	0	0	0	0	0	0	0	0	0	3	0	0	0	0	0	0.5	0.5	0	1	0.5	0	0.5	0	0.5	0	0	1	0	4	0	0	0	0	0	0	0	0.5	0	0
Bardoney pure	115	0.5	0.5	1	4	0.5	2	0.5	0	0	0	0.5	0	0	0.5	0	0	0	0.5	4	0	0.5	0	0	0	0	0.5	0	1	0.5	0	0	0	0	0	0	0	0	2	0	0	0	0	0	0	0	0	0	0
Bardoney pure	116	0	0	0.5	4	0.5	3	0.5	0	0	0	0.5	0	0	0.5	0	0	0	0.5	4	0	1	0	0	0.5	0	0.5	0	0.5	0.5	0	0	0	0	0	0	0	0	4	0	0	0	0	0	0	0	0.5	0	0
Bardoney pure	117	0.5	0	1	3	0.5	0	0.5	0.5	0	0	0.5	0	0	0.5	0	0	0	0.5	4	0	0	0.5	0	0	0	0.5	0	0.5	0	0.5	0.5	0	0.5	0	0	0.5	0	2	0	0	0	0	0	0	0	0	0	0
Bardoney pure	118	2	0.5	0.5	4	1	3	0.5	1	0	0	0.5	0.5	0	0.5	0	0	0	0.5	2	0	0	0	0	0	0.5	0.5	0	0	0.5	0.5	0	0	0	0	0	0	0	1	0	0.5	0	0.5	1	0	0	0	0	0
Bardoney pure	119	0	0.5	1	3	0	2	0.5	0	0	0	0.5	1	0	0.5	0.5	0.5	0	0.5	1	0.5	0	0.5	0	0	0	0.5	0	0.5	0	0.5	0	0	0	0	0	0	0	0.5	0	0	0	0	0	0	0	0	0	0
Bardoney pure	120	0	0	0.5	3	0.5	9	0.5	0	0	0	0.5	2	0	0.5	0.5	0	0	0.5	0	0	0	0.5	0	0.5	0.5	0.5	0.5	0	0.5	0.5	0	0	0	0	0	0	0	0.5	0	0	0	0	0	0	0	0	0.5	0
Bardoney pure	121	0	0.5	0.5	6	0.5	2	0	0	0	0	0	0	0	0	0	0	0	0	8	0	2	0	0	0	0	0.5	0	0.5	0.5	0	0.5	0	0	0	0	0.5	0	1	0	0	0	0	0	0	0	0	0	0
Bardoney pure	122	0	0.5	1	4	0	6	0.5	0	0	0	0	0	0	0	0	0	0	0	2	0	0	0	0	0	0	0.5	0	0	0.5	0	0	0	0	0	0	1	0	5	0	0	0	0	1	0	0	0	0	0
Bardoney pure	123	0.5	0	1	5	0.5	10	0.5	0	0	0	0.5	0	0	0	0	0	0	0.5	1	0.5	0	0.5	0	0	0	0.5	0	0	0.5	0	0	0	0	0	0	0.5	0	4	0	0	0	0.5	1	0	0	0	0	0
Bardoney pure	124	0.5	0.5	1	6	1	4	0.5	0	0	0	0.5	0	0	0	0	0	0	0	7	0	0.5	0	0	0.5	0	0.5	0	0	0.5	0	0	0	0	0	0	0.5	0	2	0	0	0	0	0.5	0	0	0	0	0
Bardoney pure	125	0	0	0.5	10	0	7	0.5	0.5	0	0	0.5	0	0	0.5	0	0	0	10	7	0.5	1	0	0	0	0	0.5	0	0.5	0.5	0	0	0	0	0	0	1	0	1	0	0	0	0	0	0	0	0	0	0
Bardoney pure	126	0	0.5	1	6	1	2	0.5	1	0	0	0.5	0	0	0.5	0.5	0	0	0	10	0.5	0	1	0	0	0	0.5	0	0	0	0.5	0	0	0	0	0	2	0	1	0.5	0	0	0	0	0	0	1	0	0
Bardoney pure	127	0.5	0	1	5	1	4	0.5	0	0	0	0.5	1	0	0.5	0.5	0	0	0	12	0	0	0	0	0	0	0.5	0	0	0	0	0	0	0	0	0	0.5	0	3	0	0	0	0	0	0	0	0	0	0
Bardoney pure	128	1	0.5	0.5	4	0.5	3	0	0	0	0	0.5	3	0	0.5	0.5	0	0	0.5	3	0	0	0	0	0	0.5	0.5	0	0	0	0.5	0	0	0	0	0	0	0	0.5	0	0	0.5	0	0	0	0	0	0	0
Bardoney pure	129	0	0.5	0	4	0	4	0.5	0	0	0	0	1	0	2	0.5	0.5	0	0	4	0	0	0	0	0	0.5	0.5	0	0	0	0.5	0	0.5	0.5	0	0	0	0	0.5	0	0	0	0	0	0	0	0	0	0
Bardoney pure	130	0	0	0.5	6	0	15	0.5	0	0	0	0	2	0	0.5	0.5	0.5	0	0.5	2	0.5	0	0	0	0	0.5	0.5	0	0	0	0.5	0	0.5	0.5	0	0	0	2	0.5	0	0.5	0	0	0	0	0	0	0.5	0
Bardoney pure	131	0.5	0	0.5	9	1	40	0.5	0	0	0	0	0	0	0	0	0	0	0	2	0	0	0	0	0	0	0.5	0	0	0	0	0.5	0	0	0	0	1	0	6	0	0	0	0	0.5	0	0	0	0	0
Bardoney pure	132	0	0	0.5	6	0	25	0.5	0	0	0	0	0	0	0	0	0	0	0	1	0	0	0	0	0	0	0.5	0	0	0	0	0	0	0	0	0	0	0	15	0	0	0	0	0	0	0	0	0	0
Bardoney pure	133	0.5	1	1	9	0	20	0.5	0	0	0	0	0	0	0	0	0	0	0.5	3	0	0	0	0	0	0	0.5	0	0	0	0	0	0	0	0	0	0.5	0	5	0	0	0	0	1	0	0	0	0	0
Bardoney pure	134	0	1	1	35	2	2	0.5	0	0	0	0	0	0	0.5	0	0	0	0	10	0	2	0.5	0	0	0	0.5	0	0	0	0.5	0	0	0	0	0	0.5	0	1	0	0	0	0	1	0	0	0	0	0
Bardoney pure	135	0	0	2	20	0	8	0.5	0	0	0	0.5	0	0	0.5	0	0	0	0	9	0	0	0	0	0	0	0.5	1	1	0	0	0	0	0	0	0	2	0	0.5	0	0	0	0	0	0	0	0	0	0
Bardoney pure	136	0	0	1	10	0	7	0.5	0	0	0	1	0	0	0	0	0	0	0	8	0.5	1	0	0	0.5	0	0.5	0	0.5	0.5	1	0.5	0	0	0	0	1	0	2	0	0	0	0	0	0	0	0	0	0
Bardoney pure	137	0	0	2	8	0.5	5	0	3	0	0	0.5	0	0	0.5	0	0	0	0	3	0	0	0	0	0	0	0	0	0.5	0.5	0.5	0	0	1	0	0	0	0	1	0	0	0	0	0	0	0	0	0	0
Bardoney pure	138	0	0	1	18	1	8	0.5	2	0	0	0.5	0.5	0	0.5	0	0	0	0.5	0	0	0	0	0	0	0	0.5	0	0.5	0	0	0	0	0	0	0	0	0	0.5	0	0	0	0	0	0	0	0	0	0
Bardoney pure	139	0	0	1	12	0.5	12	0.5	0	0	0	0	2	0	0.5	0.5	0	0	0	0.5	0	0	0	0	0	0	1	0	0.5	0	0	0	0	0.5	0	0	0	0	0.5	0	0	0.5	0.5	0	0	0	0	0	0
Bardoney pure	140	0	0	0	10	2	9	0.5	0	0	0	0	2	0	0.5	0.5	0	0	0.5	3	0.5	0	0	0	0	0.5	0.5	0	0	0	0	0	0	0	0	0	0	0	0	0	0	0	0.5	0	0	0	0	0.5	0
Bardoney pure	141	0.5	0.5	0.5	30	0	25	0	0	0	0	0	0	0	0	0	0	0	0.5	3	0	0	0	0	0	0	0.5	0	0	0.5	0	0	0	0	0	0	0	0	2	0	0	0	0	0	0	0	0	0	0
Bardoney pure	142	0	0	0.5	42	0	15	0	0	0	0	0	0	0	0	0	0	0	0.5	6	0	0	0	0	0	0	0.5	0	0	0	0	0	0	0	0	0	1	0	3	0	0	0	0	0	0	0	0	0	0
Bardoney pure	143	0	0.5	0.5	12	0	4	0	0	0	0	0.5	0	0	0	0	0	0	0.5	8	0	0	1	0	0	0	0.5	0	0	0	0	0	0	0	0	0	0.5	0	3	0	0	0	0	0	0	0	0	0	0
Bardoney pure	144	0	0	1	25	0	5	0.5	0	0	0	0.5	0	0	0.5	0	0	0	0.5	13	0	0	0	0	0	0	0.5	0	0	0	0	0	0	0	0	0	0.5	0	2	0	0	0	0	0	0	0	0	0	0
Bardoney pure	145	0	0.5	0.5	8	0	12	1	0	0	0	0.5	0	0	0.5	0	0	0	0	0	0	1	0	0	0	0	0	0	0	0.5	0	0	0	0	0	0	0	0	3	0	0	0	0	0	0	0	0	0	0
Bardoney pure	146	0	0	1	10	1	13	0	0	0	0	0.5	0	0	0.5	0	0	0	0	4	0	1	0	0	0	0	0.5	0	1	0	0	0	0	0	0	0	0	0	4	0	0	0	0	0	0	0	0.5	0	0
Bardoney pure	147	0	0	1	10	0	7	0.5	0	0	0	0.5	0	0	0.5	0	0	0	0	9	0	1	0	0	0	0	0.5	0	1	0	0.5	0.5	0	0	0	0	0.5	0	3	0	0	0	0	0	0	0	0	0	0
Bardoney pure	148	0	0.5	1	20	0	0.5	0.5	0	0	0	0.5	0	0	0.5	0.5	0	0	0	5	0	1	0	0	0	0	0.5	0	0.5	0.5	0	0	0	0	0	0	0	0	2	0	0	0	0	0	0	0	0	0	0
Bardoney pure	149	0	0	0.5	32	0.5	8	0.5	0	0	0	0.5	2	0	0	0.5	0.5	0	0.5	1	0	0	0	0	0	0	1	0	0	0	0.5	0	0	0	0	0	0	0	0	0	0.5	0	0.5	0	0	0	0	0	0
Bardoney pure	150	0	0	0	15	0.5	25	0.5	0	0	0	0	2	0	0.5	0	0.5	0	0.5	0.5	0	0	0	0	0	0.5	1	0	0	0	0	0	0	0	0	0	0	0	0.5	0	0	0	0.5	0	0	0	0	0.5	0
Bardoney pure	151	0	0.5	1	25	0	1	1	0	0	0	0.5	0	0	0	0	0.5	0	0	6	0	2	0	0	0.5	0	0.5	0	0	1	0.5	0.5	0	0	0	0	0.5	0	1	0	0	0	0	0	0	0	0.5	0	0
Bardoney pure	152	0	0	1	16	0	0.5	1	0	0	0	0	0	0	0	0	0	0	0	18	0	0	0	0	0	0	0.5	0	0	1	0	0.5	0	0	0	0	0.5	0	1	0	0	0	0	0	0	0	0.5	0	0
Bardoney pure	153	0	0	0.5	15	0	5	0.5	0	0	0	0	0	0	0.5	0	0	0	0	4	0	0	0	0	0	0	0.5	0	0	0.5	0	0	0	0	0	0	0.5	0	2	0	0	0	0	0	0	0	0	0	0
Bardoney pure	154	0	0	1	6	0	35	0.5	0	0	0	0.5	0	0	0.5	0	0	0	0	4	0	0	0	0	0	0	0.5	0	0	0	0	0	0	0	0	0	0	0	5	0	0	0	0	0	0	0	0	0	0
Bardoney pure	155	0	0	1	4	0	50	1	0	0	0	0.5	0	0	0.5	0	0	0	0	9	0	0	0	0	0	0	0.5	0	0	0	0	0	0	0	0	0	0	0	6	0	0	0	0	0	0	0	0	0	0
Bardoney pure	156	0	0	0.5	3	0	45	0.5	0	0	0	0	0	0	0	0	0	0	0	6	0	0	0	0	0	0	0.5	0	0	0.5	0.5	0	0	0.5	0	0	0	0	5	0	0	0	0	0	0	0	0	0	0
Bardoney pure	157	0	0	0.5	8	0.5	6	0.5	0	0	0	0.5	0	0	0	0	0	0	0	6	0	0.5	0.5	0	0	0	0.5	0	0	0	0.5	0	0	0.5	0	0	0	0	0.5	0	0	0	0.5	0	0	0	0	0	0
Bardoney pure	158	0	0	0.5	7	0.5	9	0.5	0	0	0	0.5	0.5	0	0.5	0	0.5	0	0	6	0	0.5	0	0	0.5	0	0.5	0	0	0	0	0	0	0	0	0	0	0	1	0	0.5	0	0	0	0	0	0	0	0
Bardoney pure	159	0.5	0.5	0.5	8	0.5	10	0.5	0	0	0	0.5	3	0	0.5	0.5	0.5	0	0.5	0.5	0	0	0.5	0	0	0	0.5	0	0	0.5	0	0	0	0	0	0	0.5	0.5	0.5	0	0	0	0.5	0	0	0	0	0.5	0
Bardoney pure	160	0	0	0.5	5	0.5	14	0.5	0	0	0	0.5	0.5	0	0	0	0	0	0.5	0.5	0	0	0	0	0	0	0.5	0.5	0	0	0	0	0	0	0	0	0	0	0.5	0	0.5	0	0.5	0	0	0	0	0	0
Bardoney pure	161	0	0	1	20	0	11	2	0	0	0	0	0	0	0	0	0	0	0	16	0	0	0	0	0	0	0.5	0	0	1	0	0.5	0	0	0	0	0.5	0	1	0	0	0	0	0.5	0	0	0	0	0
Bardoney pure	162	0	0	1	22	0	37	0.5	0	0	0	0	0	0	0.5	0	0	0	0.5	5	0	0	0	0	0	0	0.5	0	0	0.5	1	0	0	0	0	0	0.5	0	3	0	0	0	0	0	0	0	0	0	0
Bardoney pure	163	0	0.5	1	9	0.5	35	0.5	0	0	0	0	0	0	0.5	0	0	0.5	0	3	0	0	0	0	0	0	0.5	0	0	0	0	0	0	0	0	0	0	0	5	0	0	0	0	0	0	0	0	0	0
Bardoney pure	164	0	0	0.5	6	0	15	0.5	0	0	0	0.5	0	0	0	0	0	0	0	7	0	1	0	0	0	0	0	0	0	0	0	0	0	0	0	0	0.5	0	2	0	0	0	0	0	0	0	0	0	0
Bardoney pure	165	0	0	0	3	0	27	0.5	0.5	0	0	0.5	0	0	0.5	0	0	0.5	0	0.5	0	0	0	0	0	0	0.5	0	0	0	0.5	0	0	0	0	0	0.5	0	3	0	0	0	0	0	0	0	0	0	0
Bardoney pure	166	0	0	1	2	0	30	1	0.5	0	0	0	0	0	0.5	0	0	0	0	6	0	0	0	0	0	0	0.5	0	0	0	0	0	0	0	0	0	0	0	2	0	0	0	0	0	0	0	0	0	0
Bardoney pure	167	0	0.5	1	9	0	14	0.5	0	0	0	0.5	0	0	0	0	0	0.5	0	20	0	0	0	0	0.5	0	0	0	0	0	0	0	0	0	0	0	0.5	0	1	0	0	0.5	0.5	0	0	0	0	0	0
Bardoney pure	168	0.5	0.5	1	18	1	8	0.5	0	0	0	0.5	0	0	0	0	0	0	0	16	0	0	0	0	0	0	0.5	0	0	0	0	0	0	0	0	0	0.5	0	0.5	0	0	0	0.5	0	0	0	0.5	0	0
Bardoney pure	169	0	0	0.5	4	1	50	0	0	0	0	0.5	0	0	0	1	0	0.5	0	2	0	0	1	0	0	0	0.5	0	0	0	0	0	0	0	0	0	0	0	2	0	0	0	0	1	0	0	0	0	0
Bardoney pure	170	0	0.5	1	6	1	40	0.5	0	0	0	0	1	0	0.5	0	0	0	0	5	0	0.5	0	0	0	0	0.5	0	0.5	0	0	0	0	0	0	0	0	0	0.5	0	0	0	0.5	0	0	0	0	0	0
Bardoney pure	171	0	0	0.5	22	0	14	0.5	0	0	0	0	0	0	0	0	0	0	0	3	0	0	0	0	0.5	0	0.5	0	0	0	0	0	0	0	0	0	0	0	3	0	0	0	0	1	0	0	0	0	0
Bardoney pure	172	0	0	0.5	5	0	30	0.5	0	0	0	0	0	0	0.5	0	0	0	0.5	3	0	0	0	0	0	0	0.5	0	0	0	0	0	0	0	0	0	0	0	2	0	0	0	0	0	0	0	0	0	0
Bardoney pure	173	0.5	0.5	1	6	0	26	1	0	0	0	0	0	0	0.5	0	0	0	0	4	0	0	0.5	0	0	0	0.5	0	0	0	0	0	0	0	0	0	0.5	0	3	0	0	0	0	0	0	0	0	0	0
Bardoney pure	174	0	0	1	4	0	30	0.5	0	0	0	0.5	0	0	0.5	0	0	0.5	0	8	0	0	0	0	0	0	0.5	0	0	0.5	0	0	0	0	0	0	0.5	0	2	0	0.5	0	0	0	0	0	0	0	0
Bardoney pure	175	0	0	1	5	0	8	0.5	0	0	0	0.5	0	0	1	0	0	0	0	32	0	0	0	0	0	0	0.5	0	0	0.5	0	0	0	0	0	0	1	0	1	0	0	0	0	0	0	0	0	0	0
Bardoney pure	176	0	0	0.5	9	0	28	0.5	0.5	0	0	0.5	0	0	1	0	0	0	0	6	0	0	0	0	0	0	0.5	0	0	0	0	0	0	0	0	0	1	0	4	0	0.5	0	0	0	0	0	0	0	0
Bardoney pure	177	0	0	0	4	0.5	52	0.5	0	0	0	0.5	0	0	1	0	0	0	0	8	0	0	0	0	0	0	0.5	0	0	0	0	0	0	0	0	0	0	0	2	0	0	0	0	0	0	0	0	0	0
Bardoney pure	178	0	0.5	0.5	8	0.5	24	0.5	0	0	0	0.5	0	0	0.5	0	0	0	0	18	0	0.5	0	0	0	0	0.5	0	0	0	0	0.5	0	0	0	0	0	0	0.5	0	0	0	0	0	0	0	0	0	0
Bardoney pure	179	0	0	1	8	1	28	0.5	0	0	0	0.5	0	0	0.5	1	0	0	0	4	0	0	0	0	0	0	0	0	0	0	0	0	0.5	0	0	0	0	0	0.5	0	0	0	0.5	0	0	0	0	0	0
Bardoney pure	180	0	0	0.5	10	2	13	0.5	0	0	0	0.5	1	0	0.5	0.5	0	0	0	9	0	1	1	0	0	0.5	0.5	0	0	0	0	0	0	0	0	0	0	0	0.5	0.5	0	0	0.5	0	0.5	0	0	0	0
Bardoney pure	181	0	0	0	1	0.5	88	0.5	0	0	0	0	0	0	0.5	0	0	0	0	0.5	0	0	0	0	0	0	0.5	0	0	0	0	0	0	0	0	0	0	0	4	0	0	0	0	0	0	0	0	0	0
Bardoney pure	182	0.5	0	1	7	0.5	17	0.5	0	0	0	0	0	0	0.5	0	0	0	0.5	15	1	0	0	0	0	0	0.5	0	0	0	0	0	0	0	0	0	0	0	1	0	0	0	0	0	0	0	0	0	0
Bardoney pure	183	1	0	1	1	0	62	1	0	0	0	0	0	0	0	0	0	0	0	4	2	0	0	0	0	0	1	0	0	0.5	0	0	0	0	0	0	1	0	4	0	0	0	0	0.5	0	0	0	0	0
Bardoney pure	184	0.5	0	0.5	3	0	48	0	0	0	0	0	0	0	0	0	0	0	0	5	1	0	0	0	0	0	0	0	0	0	0	0.5	0	0	0	0	0.5	0	6	0	0	0	0	0	0	0	0	0	0
Bardoney pure	185	1	0	3	5	0	15	0.5	0	0	0	0.5	0	0	0	0	0	0	0	18	0.5	0	0	0	0	0	0	0	0	0	0	0	0	0	0	0	0.5	0	5	0	0	0	0	0	0	0	0	0	0
Bardoney pure	186	0	0	1	9	0.5	8	0.5	0	0	0	0.5	0	0	0.5	0	0	0	0	16	0	0	0	0	0.5	0	0	0	0	0	0	0	0	0	0	0	0	0	3	0	0	0	0.5	0	0	0	0	0	0
Bardoney pure	187	0	0.5	1	14	0	16	0.5	0	0	0	0.5	0	0	0.5	0	0	0	0	10	0	0	0	0	0	0	0.5	0	0	0	0	0	0	0	0	0	0	0	2	0	0	0	0.5	0	0	0	0	0	0
Bardoney pure	188	0	0	0	6	0	22	1	0.5	0	0	0.5	0	0	0.5	0	0	0	0	30	0	0	0	0	0	0	0	0	0	0	0	0	0	0	0	0	0	0	1	0	0	0	0.5	0	0	0	0	0	0
Bardoney pure	189	0.5	0	0.5	3	5	16	0	0	0	0	0.5	0	0	0	0.5	0.5	0	0	9	0	0	0	0	0	0	0	0	0	0	0	0	0	0	0	0	0	0	0.5	0	0	0	0.5	0	0	0	0	0	0
Bardoney pure	190	0	0	0.5	5	2	24	0	0	0	0	0	0	0	0.5	0.5	0	0	0	14	0	0	0.5	0	0	0	0	0	0.5	0	0	0	0.5	0	0	0	0	0	0.5	0	0.5	0	0	1	0.5	0	0	0	0
Bardoney pure	191	0.5	0.5	0	6	0	72	0.5	0	0	0	0	0	0	0.5	0	0	0	1	1	1	0.5	0.5	0	0	0	0	0	0	0.5	0	0	0	0	0	0	0.5	0	2	0	0	0	0	1	0	0	0	0	0
Bardoney pure	192	0	0	0.5	3	0.5	90	0	0	0	0	0	0	0	0	0	0	0	0.5	1	1	0	0	0	0	0	0.5	0	0	0.5	0	0	0	0	0	0	0	0	2	0	0	0	0	0	0	0	0	0	0
Bardoney pure	193	0	0	1	0.5	0.5	80	0.5	0	0	0	0.5	0	0	0	0	0	0	0	0.5	0.5	0	0	0	0	0	0.5	0	0	0.5	0	0	0	0	0	0	0	0	5	0	0	0	0	1	0	0	0	0	0
Bardoney pure	194	0.5	0	0	1	0.5	72	0.5	0	0	0	0	0	0	0.5	0	0	0	0	2	2	0	0	0	0	0	0	0	0	0	0	0	0	0	0	0	0	0	5	0	0	0	0	0	0	0	0	0	0
Bardoney pure	195	1	0	1	1	0	35	0	0	0	0	0	0	0	0.5	0	0	0	0	5	1	0	0	0	0	0	0	0	0	0	0	0	0	0	0	0	0	0	5	0	0	0	0	0.5	0	0	0	0	0
Bardoney pure	196	1	0	0	5	0.5	23	0	0	0	0	0	0	0	0.5	0	0	0	0	9	1	0	0.5	0	0	0	0	0	0	0	0	0	0	0	0	0	0	0	4	0	0	0	0	0	0	0	0	0	0
Bardoney pure	197	0	0	0.5	4	1	18	0.5	0.5	0	0	0.5	0	0	0.5	0	0	0	0	16	0	0	0	0	0	0	0	0	0	0.5	0	0.5	0.5	0	0	0	0	0	2	0	0	0	0	0	0	0	0.5	0	0
Bardoney pure	198	0	0	1	4	0.5	33	0.5	0	0	0	0.5	0	0	0.5	0	0	0	0	22	0.5	0	0.5	0	0	0	0	0	0	0	0	0	0	0.5	0	0	0	0	1	0	0	0	0.5	2	0	0	0	0	0
Bardoney pure	199	0	0	1	1	1	18	0.5	0	0	0	0.5	0	0	0.5	0	0	0	0	20	0	1	0.5	0	0	0	0	0	0	0	0	0	0	0	0	0	0	0	1	0	0	0	0	0	0.5	0	0	0	0
Bardoney pure	200	0	0	1	8	1	15	0	0	0	0	0.5	0.5	0	0.5	0	0.5	0	0	22	0	0	0.5	0	0	0	0	0	0	0	0	0	1	0	0	0	0	0	0.5	0	0	0	0	0	0	0	0	0	0
Bardoney wet	201	0	0	0	0	0	16	0	0	0	0	0.5	0	0	0.5	0	0	0.5	0	0	0.5	0	0	0	0	0	0	0.5	0	0	0	0	0	0	0	0	0	0	0.5	0.5	0	0.5	0	0	0	0	0	0.5	0
Bardoney wet	202	0	0	0	0	0	40	0	0	0	0	1	0	0	0.5	0	0	0.5	0	0	0.5	0	0	0	0	0	0	0.5	0	0	0	0	0	0	0	0	0	0	0.5	1	0	0.5	0	0	0	0	0	1	0
Bardoney wet	203	0	0	0	0.5	0	49	0	0	0	0	0	0	0	1	0	0	0.5	0	0	0.5	0	0	0	0	0	0	0.5	0	0	0	0	0	0.5	0	0	0	0	0.5	1	0	0.5	0	0	0	0	0	1	0
Bardoney wet	204	0	0	0	0	0	35	0	0	0	0	0	0.5	0	0.5	0	0	0.5	0	0	0.5	0	0	0	0	0	0	0.5	0	0	0	0	0	0.5	0	0	0	0	0.5	1	0	0.5	0	0	0	0	0	0.5	0
Bardoney wet	205	0	0	0	0	0	8	0	0	0	0	0	0	0	0.5	0	0	0	0	0	0.5	0	0	0	0	0	0	0	0	0	0	0	0	0.5	0	0	0	0	0.5	0	0	0	0	0	0	0	0	0.5	0
Bardoney wet	206	0	0	0	0	0	18	0	0	0	0	0	0	0	0.5	0	0	0	0	0	0.5	0	0	0	0	0	0	0	0	0	0	0	0	0.5	0	0	0	0	0.5	0	0	0	0	0	0	0	0	0.5	0
Bardoney wet	207	0	0	0	0.5	0	35	0	0	0	0	0	0	0	0.5	0	0	0	0	0	0.5	0	0	0.5	0	0	0	0.5	0	0	0	0	0	0.5	0	0	0	0	1	0	0	0	0	0	0	0	0	0.5	0
Bardoney wet	208	0	0	0	0.5	0	45	0	0	0	0	0	0	0	0.5	0	0	0	0	0	0.5	0	0	0	0	0	0	0	0	0	0	0	0	0	0	0	0	0	0.5	0	0	0	0	0	0	0	0	0.5	0
Bardoney wet	209	0	0	0.5	0.5	0	65	0	0	0	0	0	0	0	0.5	0	0	0	0	0	0.5	0	0	0	0	0	0	0.5	0	0	0	0	0	0	0	0	0	0	0.5	1	0	0	0	0	0.5	0	0	0	0
Bardoney wet	210	0.5	0	0.5	1	0	61	0	0.5	0	0	0	0	0	0.5	0	0	0	0.5	0	1	0	0	0	0	0	0.5	0.5	0	0.5	0	0	0	0	0	0	0	0	0.5	1	0	1	0	0	0	0	0	0.5	0
Bardoney wet	211	0	0	0	0	0	16	0	0	0	0	0.5	0	0	0.5	0	0	0	0.5	0	0.5	0	0	0	0	0	0	0.5	0	0	0	0	0	0.5	0	0	0	0	0.5	0.5	0	0.5	0	0	0	0	0	0.5	0
Bardoney wet	212	0	0	0	0.5	0	40	0	0	0	0	0.5	0	0	0.5	0	0	0.5	0	0	0.5	0	0	0	0	0	0	1	0	0	0	0	0	0.5	0	0	0	0	0.5	1	0	0.5	0	0	0	0	0	0.5	0
Bardoney wet	213	0	0	0	0	0	55	0	0	0	0	0	0	0	1	0	0	0.5	0.5	0	0.5	0	0	0	0	0	0	0.5	0	0	0	0	0	0.5	0	0	0	0	0	1	0	0.5	0	0	0	0	0	0.5	0
Bardoney wet	214	0	0	0	0	0	12	0	0	0	0	0	0	0	1	0	0	0.5	0	0	0.5	0	0	0	0	0	0	0.5	0	0	0	0	0	0.5	0	0	0	0	0.5	0	0	0.5	0	0	0	0	0	0.5	0
Bardoney wet	215	0	0	0	0	0	30	0	0	0	0	0	0	0	0.5	0	0	0	0	0	0.5	0	0	0	0	0	0	0.5	0	0	0	0	0	0.5	0	0	0	0	1	0.5	0	0	0	0	0	0	0	1	0
Bardoney wet	216	0	0	0	0	0	45	0	0	0	0	0	0	0	0.5	0	0	0	0	0	0.5	0	0	0	0	0	0	0	0	0	0	0	0	0.5	0	0	0	0	1	0	0	0	0	0	0	0	0	0.5	0
Bardoney wet	217	0	0	0	0	0	18	0	0	0	0	0	0	0	0.5	0	0	0.5	0.5	0	0.5	0	0	0	0	0	0	0	0	0	0	0	0	0.5	0	0	0	0	0.5	0	0	0	0	0	0	0	0	0.5	0
Bardoney wet	218	0	0	0	0	0	10	0	0	0	0	0	0	0	0.5	0	0	0.5	0	0	0.5	0	0	0	0	0	0	0	0	0	0	0	0	0	0	0	0	0	0.5	0.5	0	0	0	0	0	0	0	0.5	0
Bardoney wet	219	0	0	0	0	0	42	0	0	0	0	0	0	0	0.5	0	0	0.5	0	0	0.5	0	0	0	0	0	0.5	0	0	0	0	0	0	0.5	0	0	0	0	2	0.5	0	0	0	0	0	0	0	0	0
Bardoney wet	220	0	0	1	3	0	38	0	0	0	0	0.5	0	0	0.5	0	0	0	0.5	0	0	0	0	0	0	0	0	0	0	0	0	0	0	0.5	0	0	0	0	1	0.5	0	0.5	0	0	0.5	0	0	0.5	0
Bardoney wet	221	0	0	0	0	0	25	0	0	0	0	0	0	0	0.5	0	0	0	0	0	0.5	0	0	0	0	0	0	0.5	0	0	0	0	0	0	0	0	0	0	0.5	0	0	0.5	0	0	0	0	0	0.5	0
Bardoney wet	222	0	0	0	0	0	45	0	0	0	0	0.5	0	0	0.5	0	0	0	0.5	0	0.5	0	0	0	0	0	0	1	0	0	0	0	0	0.5	0	0	0	0	0	1	0	0.5	0	0	0	0	0	0.5	0
Bardoney wet	223	0	0	0	0.5	0	43	0	0	0	0	0.5	0	0	1	0	0	0	0.5	0	0.5	0	0	0	0	0	0	1	0	0	0	0	0	0.5	0	0	0	0	0	1	0	0.5	0	0	0	0	0	0.5	0
Bardoney wet	224	0	0	0	0.5	0	18	0	0	0	0	0	0	0	1	0	0	0.5	0.5	0	0	0	0	0	0	0	0	0.5	0	0	0	0	0	0.5	0	0	0	0	0	0	0	0.5	0	0	0	0	0	0.5	0
Bardoney wet	225	0	0	0	0	0	20	0	0	0	0	0	0	0	0.5	0	0	0.5	0	0	0.5	0	0	0	0	0	0	0.5	0	0	0	0	0	0.5	0	0	0	0	0.5	0	0	0.5	0	0	0	0	0	0.5	0
Bardoney wet	226	0	0	0	1	0	16	0	0	0	0	0.5	0	0	0.5	0	0	0	0.5	0	0.5	0	0	0	0	0	0	0.5	0	0	0	0	0	0.5	0	0	0	0	0	0	0	0	0	0	0	0	0	0.5	0
Bardoney wet	227	0	0	0	0.5	0	32	0	0	0	0	0.5	0	0	0.5	0	0	0.5	0.5	0	0.5	0	0	0	0	0	0	0.5	0	0	0	0	0	0	0	0	0	0	0.5	0	0	0.5	0	0	0	0	0	0.5	0
Bardoney wet	228	0	0	0	0	0	28	0	0	0	0	0	0	0	0.5	0	0	0	0.5	0	0.5	0	0	0	0	0	0	0.5	0	0	0	0	0	0.5	0	0	0	0	0.5	0	0	0.5	0	0	0	0	0	0.5	0
Bardoney wet	229	0	0	0	0	0	20	0	0	0	0	0.5	0	0	0.5	0	0	0.5	0.5	0	0.5	0	0	0	0	0	0	0.5	0	0	0	0	0	0	0	0	0	0	0.5	0.5	0	0	0	0	0	0	0	0.5	0
Bardoney wet	230	0	0	0	1	0	50	0	0	0	0	0.5	0	0	0.5	0	0	0	0.5	0	0.5	0	0	0	0	0	0	0.5	0	0	0	0	0	0	0	0	0	0	0.5	0.5	0	0.5	0	0	0	0	0	0.5	0
Bardoney wet	231	0	0	0	0	0	7	0	0	0	0	0	0	0	0.5	0	0	0.5	0	0	0.5	0	0	0	0	0	0.5	0	0	0	0	0	0	0	0	0	0	0	0.5	0.5	0	0.5	0	0	0	0	0	0	0
Bardoney wet	232	0	0	0	0	0	26	0	0	0	0	0.5	0	0	0.5	0	0	0	0.5	0	0	0	0	0	0	0	0	0.5	0	0	0	0	0	0	0	0	0	0	0.5	3	0	0.5	0	0	0.5	0	0	0.5	0
Bardoney wet	233	0	0	0	0.5	0	45	0	0	0	0	0.5	0	0	0.5	0	0	0.5	0.5	0	0	0	0	0	0	0	0	0.5	0	0	0	0	0	0.5	0	0	0	0	0.5	1	0	0.5	0	0	0	0	0	0.5	0
Bardoney wet	234	0	0	0	0	0	12	0	0	0	0	0	0	0	1	0	0	0	0	0	0.5	0	0	0	0	0	0	0.5	0	0	0	0	0	0.5	0	0	0	0	0.5	0	0	0.5	0	0	0	0	0	1	0
Bardoney wet	235	0	0	0	0	0	20	0	0	0	0	0	0	0	0.5	0	0	0	0	0	0.5	0	0	0	0	0	0	0.5	0	0	0	0	0	0.5	0	0	0	0	1	0	0	0.5	0	0	0	0	0	0.5	0
Bardoney wet	236	0	0	0	0	0	46	0	0	0	0	0	0	0	0.5	0	0	0.5	0	0	0.5	0	0	0	0	0	0	0.5	0	0	0	0	0	0	0	0	0	0	1	0	0	0.5	0	0	0	0	0	0.5	0
Bardoney wet	237	0	0	0	0.5	0	38	0	0	0	0	0.5	0	0	0.5	0	0	0	0	0	0.5	0	0	0	0	0	0	0.5	0	0	0	0	0	0	0	0	0	0	0.5	0	0	0	0	0	0	0	0	0.5	0
Bardoney wet	238	0	0	0	0	0	8	0	0	0	0	0	0	0	0.5	0	0	0	0.5	0	0.5	0	0	0	0	0	0	0	0	0	0	0	0	0.5	0	0	0	0	0.5	0	0	0	0	0	0	0	0	0.5	0
Bardoney wet	239	0	0	0	1	0	30	0	0	0	0	0	0	0	0.5	0	0	0	0	0	0.5	0	0	0	0	0	0	0	0	0	0	0	0	0.5	0	0	0	0	0.5	0.5	0	0	0	0	0	0	0	0.5	0
Bardoney wet	240	0	0	0	1	0	65	0	0	0	0	0	0	0	0.5	0	0	0	0.5	0	0.5	0	0	0	0	0	0	0.5	0	0	0	0	0	0.5	0	0	0	0	0.5	0.5	0	0	0	0	0	0	0	0.5	0
Bardoney wet	241	0	0	0	0	0.5	8	0	0	0	0	0.5	0	0	0.5	0	0	0	0	0	0	0	0	1	0	0	0	0.5	0	0	0	0	0	0	0	0	0	0	0.5	1	0	0.5	0	0	0	0	0	0.5	0
Bardoney wet	242	0	0	0	0.5	0	14	0	0	0	0	0.5	0	0	1	0	0	0	0	0	1	0	0	0.5	0	0	0	0.5	0	0	0	0	0	0	0	0	0	0	0	1	0	0.5	0	0	0	0	0	0.5	0
Bardoney wet	243	0	0	0	0	0	19	0	0	0	0	0.5	0	0	0.5	0	0	0	0	0	0.5	0	0	0.5	0	0	0	0.5	0	0	0	0	0	0	0	0	0	0	0.5	0.5	0	0.5	0	0	0	0	0	1	0
Bardoney wet	244	0	0	0	0	0	16	0	0	0	0	0	0	0	0.5	0	0	0	0	0	0.5	0	0	0	0	0	0	0	0	0	0	0	0	0	0	0	0	0	0.5	0.5	0	0	0	0	0	0	0	0.5	0
Bardoney wet	245	0	0	0	0	0	28	0	0	0	0	0	0	0	0.5	0	0	0.5	0	0	1	0	0	0	0	0	0	0	0	0	0	0	0	1	0	0	0	0	0.5	0	0	0.5	0	0	0	0	0	0.5	0
Bardoney wet	246	0	0	0	0	0	24	0	0	0	0	0	0	0	0.5	0	0	0.5	0.5	0	0	0	0	0	0	0	0	0	0	0	0	0	0	0.5	0	0	0	0	1	0	0	0.5	0	0	0	0	0	0.5	0
Bardoney wet	247	0	0	0	0	0	28	0	0	0	0	0	0	0	0.5	0	0	0	0	0	0.5	0	0	0	0	0	0	0	0	0	0	0	0	0.5	0	0	0	0	0.5	0	0	0.5	0	0	0	0	0	0.5	0
Bardoney wet	248	0	0	0	0	0	18	0	0	0	0	0.5	0	0	0.5	0	0	0.5	1	0	0	0	0	0.5	0	0	0	0	0	0	0	0	0	0.5	0	0	0	0	0.5	0	0	0	0	0	0	0	0	0.5	0
Bardoney wet	249	0	0	0	0	0	24	0	0	0	0	0	0	0	0.5	0	0	0	0	0	0.5	0	0	0.5	0	0	0	0.5	0	0	0	0	0	0.5	0	0	0	0	0.5	0.5	0	0.5	0	0	0	0	0	0.5	0
Bardoney wet	250	0	0	0	2	0	36	0	0	0	0	0	0	0	0.5	0	0	0	0.5	0	0.5	0	0	0	0	0	0	0	0	0	0	0	0	0.5	0	0	0	0	0.5	0.5	0	0	0	0	0	0	0	0.5	0
Bardoney wet	251	0	0	0	0.5	0	18	0	0	0	0	0.5	0	0	1	0	0	0	0	0	0.5	0	0	1	0	0	0	0.5	0	0	0	0	0	0	0	0	0	0	0	2	0	0.5	0	0	0	0	0	1	0
Bardoney wet	252	0	0	0.5	0	0	28	0	0	0	0	0	0	0	0	0	0	0	0	0	1	0	0	1	0	0	0	0.5	0	0	0	0	0	0	0	0	0	0	0.5	3	0	0.5	0	0	0	0	0	1	0
Bardoney wet	253	0	0	0	0	0	8	0	0	0	0	0.5	0	0	0.5	0	0	0.5	0	0	0.5	0	0	0	0	0	0	0.5	0	0	0	0	0	0	0	0	0	0	0.5	0.5	0	0.5	0	0	0	0	0	0.5	0
Bardoney wet	254	0	0	0	0	0	13	0	0	0	0	0	0	0	0	0	0	0	0.5	0	0.5	0	0	0	0	0	0	0	0	0	0	0	0	0	0	0	0	0	1	0.5	0	0.5	0	0	0	0	0	0.5	0
Bardoney wet	255	0	0	0	0	0	15	0	0	0	0	0	0	0	0.5	0	0	0	0	0	0.5	0	0	0	0	0	0	0	0	0	0	0	0	0	0	0	0	0	1	0.5	0	0	0	0	0	0	0	0	0
Bardoney wet	256	0	0	0	0	0	13	0	0	0	0	0	0	0	0.5	0	0	0	0	0	0	0	0	2	0	0	0	0.5	0	0	0	0	0	0	0	0	0	0	0.5	0.5	0	0	0	0	0	0	0	0.5	0
Bardoney wet	257	0	0	0	0	0	5	0	0	0	0	0	0	0	0.5	0	0	0	0.5	0	0	0	0	0	0	0	0	0	0	0	0	0	0	0	0	0	0	0	0.5	0	0	0	0	0	0	0	0	0.5	0
Bardoney wet	258	0	0	0	0	0	7	0	0	0	0	0	0	0	0	0	0	0	0.5	0	0.5	0	0	0	0	0	0	0	0	0	0	0	0	0	0	0	0	0	0.5	0.5	0	0	0	0	0	0	0	0.5	0
Bardoney wet	259	0	0	0	0	0	16	0	0	0	0	0	0	0	0	0	0	0	0.5	0	0	0	0	0.5	0	0	0	0	0	0	0	0	0	0	0	0	0	0	0.5	0	0	0	0	0	0	0	0	0.5	0
Bardoney wet	260	0	0	0	0.5	0	10	0	0	0	0	0	0	0	0.5	0	0	0	0.5	0	0.5	0	0	0	0	0	0	0	0	0	0	0	0	0	0	0	0	0	0.5	0.5	0	0	0	0	0	0	0	0	0
Bardoney wet	261	0	0	0	0	0	9	0	0	0	0	0.5	0	0	1	0	0	0	0	0	0	0	0	0.5	0	0	0	0.5	0	0	0	0	0	0	0	0	0	0	0	2	0	0.5	0	0	0	0	0	1	0
Bardoney wet	262	0	0	0	0	0	11	0	0	0	0	0.5	0	0	0.5	0	0	0	0	0	0.5	0	0	0	0	0	0	0	0	0	0	0	0	0.5	0	0	0	0	0.5	1	0	1	0	0	0	0	0	1	0
Bardoney wet	263	0	0	0	0	0	15	0	0	0	0	0	0	0	0.5	0	0	0	0	0	0	0	0	0	0	0	0	0	0	0	0	0	0	0	0	0	0	0	0.5	0.5	0	0	0	0	0	0	0	0.5	0
Bardoney wet	264	0	0	0	0	0	10	0	0	0	0	0	0	0	0.5	0	0	0.5	0	0	1	0	0	0	0	0	0	0	0	0	0	0	0	0	0	0	0	0	0.5	1	0	0	0	0	0	0	0	0	0
Bardoney wet	265	0	0	0	0	0	12	0	0	0	0	0	0	0	0	0	0	0	0.5	0	0.5	0	0	0	0	0	0	0	0	0	0	0	0	0	0	0	0	0	0.5	0	0	0	0	0	0	0	0	0	0
Bardoney wet	266	0	0	0	0	0	10	0	0	0	0	0.5	0	0	0	0	0	0	0.5	0	0	0	0	4	0	0	0	0	0	0	0	0	0	0	0	0	0	0	1	0.5	0	0	0	0	0	0	0	0.5	0
Bardoney wet	267	0	0	0	0.5	0	12	0	0	0	0	0	0	0	0	0	0	0	0.5	0	0	0	0	0	0	0	0	0	0	0	0	0	0	0	0	0	0	0	0	0.5	0	0	0	0	0	0	0	0.5	0
Bardoney wet	268	0	0	0	0	0	10	0	0	0	0	0	0	0	0	0	0	0	0.5	0	0	0	0	0.5	0	0	0	0	0	0	0	0	0	0	0	0	0	0	0.5	0	0	0	0	0	0	0	0	0.5	0
Bardoney wet	269	0	0	0	0	0	45	0	0	0	0	0.5	0	0	0.5	0	0	0	0	0	0.5	0	0	0	0	0	0	1	0	0	0	0	0	0	0	0	0	0	0.5	0	0	0	0	0	0	0	0	0.5	0
Bardoney wet	270	0	0	0	0.5	0	50	0	0	0	0	0.5	0	0	0.5	0	0	0	0	0	0	0	0	0	0	0	0	0	0	0	0	0	0	0	0	0	0	0	0	0	0	0	0	0	0	0	0	0.5	0
Bardoney wet	271	0	0	0	0.5	0	9	0	0	0	0	0.5	0	0	0.5	0	0	0	0	0	0	0	0	0	0	0	0	1	0	0	0	0	0	0	0	0	0	0	0.5	1	0	0.5	0	0	0	0	0	0	0
Bardoney wet	272	0	0	0	0	0	6	0	0	0	0	0.5	0	0	0.5	0	0	0.5	0.5	0	1	0	0	0.5	0	0	0	0.5	0	0	0	0	0	0	0	0	0	0	0.5	1	0	0.5	0	0	0	0	0	0.5	0
Bardoney wet	273	0	0	0	0	0	25	0	0	0	0	0.5	0	0	0.5	0	0	0	0	0	0.5	0	0	0.5	0	0	0	0.5	0	0	0	0	0	0	0	0	0	0	0.5	0	0	0.5	0	0	0	0	0	0.5	0
Bardoney wet	274	0	0	0	0	0	18	0	0	0	0	0	0	0	0	0	0	0	0	0	0	0	0	0	0	0	0	0	0	0	0	0	0	0	0	0	0	0	0.5	0	0	0	0	0	0	0	0	0.5	0
Bardoney wet	275	0	0	0	0	0	8	0	0	0	0	0	0	0	0.5	0	0	0	0.5	0	0.5	0	0	0	0	0	0	0.5	0	0	0	0	0	0.5	0	0	0	0	0.5	0.5	0	0	0	0	0	0	0	0	0
Bardoney wet	276	0	0	0	0	0	6	0	0	0	0	0	0	0	0	0	0	0	0.5	0	0	0	0	0	0	0	0	0.5	0	0	0	0	0	0	0	0	0	0	0.5	0.5	0	0	0	0	0	0	0	0.5	0
Bardoney wet	277	0	0	0	0.5	0	8	0	0	0	0	0.5	0	0	0	0	0	0	0	0	0	0	0	0	0	0	0	0	0	0	0	0	0	0	0	0	0	0	0.5	0.5	0	0.5	0	0	0	0	0	0.5	0
Bardoney wet	278	0	0	0.5	0.5	0	26	0	0	0	0	0.5	0	0	0	0	0	0	0.5	0	0	0	0	0	0	0	0.5	0	0	0	0	0	0	0	0	0	0	0	0	0	0	0	0	0	0	0	0	0.5	0
Bardoney wet	279	0	0	0	0	0	12	0	0	0	0	0.5	0	0	0	0	0	0	0	0	0.5	0	0	0	0	0	0.5	0	0	0	0	0	0	0	0	0	0	0	0	0	0	0	0	0	0	0	0	0.5	0
Bardoney wet	280	0	0	0	0	0	9	0	0	0	0	0.5	1	0	0.5	1	0	0.5	0.5	0	0	0	0	0.5	0	0.5	0	1	0	0	0	0	0	0	0	0	0	0.5	0	0	0	0	0	0	0	0	0	0	0
Bardoney wet	281	0	0	0	0	0	9	0	0	0	0	0.5	0	0	0.5	0	0	0	0.5	0	0.5	0	0	0.5	0	0	0	4	0	0	0	0	0	0.5	0	0	0	0	0	6	0	0.5	0	0	0	0	0	1	0
Bardoney wet	282	0	0	0	0	0	9	0	0	0	0	0.5	0	0	0	0	0	0	0	0	0.5	0	0	0	0	0	0	1	0	0	0	0	0	0	0	0	0	0	0.5	1	0	1	0	0	0	0	0	0.5	0
Bardoney wet	283	0	0	0	0	0	12	0	0	0	0	0	0	0	0	0	0	0	0	0	0.5	0	0	0.5	0	0	0	0	0	0	0	0	0	0	0	0	0	0	0.5	0	0	0	0	0	0	0	0	0	0
Bardoney wet	284	0	0	0	0	0	17	0	0	0	0	0	0	0	0.5	0	0	0	0	0	0.5	0	0	0	0	0	0	1	0	0	0	0	0	0	0	0	0	0	0.5	0.5	0	0	0	0	0	0	0	0	0
Bardoney wet	285	0	0	0	0	0	15	0	0	0	0	0	0	0	0	0	0	0	0	0	0	0	0	0.5	0	0	0	1	0	0	0	0	0	0	0	0	0	0	0.5	0.5	0	0	0	0	0	0	0	0.5	0
Bardoney wet	286	0	0	0	0	0	9	0	0	0	0	0	0	0	0.5	0	0	0	0	0	0	0	0	0.5	0	0	0	0	0	0	0	0	0	0	0	0	0	0	0.5	0	0	0	0	0	0	0	0	0.5	0
Bardoney wet	287	0	0	0	0	0	31	0	0	0	0	0	0	0	0	0	0	0	0	0	0	0	0	0.5	0	0	0	0.5	0	0	0	0	0	0.5	0	0	0	0	0.5	0	0	0	0	0	0	0	0	0.5	0
Bardoney wet	288	0	0	0	0	0	29	0	0	0	0	0	0	0	0.5	0	0	0	0	0	0.5	0	0	0	0	0	0	0	0	0	0	0	0	0	0	0	0	0	0.5	0	0	0	0	0	0	0	0	0.5	0
Bardoney wet	289	0	0	0	0	0	8	0	0	0	0	0.5	0	0	0.5	0	0	0	0.5	0	0.5	0	0	0	0	0	0	0	0	0	0	0	0	0	0	0	0	0	0.5	0	0	0.5	0	0	0	0	0	0	0
Bardoney wet	290	0	0	0	0	0	34	0	0	0	0	0.5	1	0	0	0	0	0.5	0.5	0	0	0	0	0.5	0	0	0	0.5	0	0	0	0	0	0	0	0	0	0	0	0	0	0	0	0	0	0	0	0.5	0
Bardoney wet	291	0	0	0	0	0	16	0	0	0	0	0	0	0	0.5	0	0	0	0.5	0	0.5	0	0	0.5	0	0	0	5	0	0	0	0	0	0	0	0	0	0	0.5	2	0	1	0	0	0	0	0	0	0
Bardoney wet	292	0	0	0	0	0	12	0	0	0	0	0.5	0	0	0.5	0	0	0	0	0	0	0	0	0	0	0	0	0	0	0	0	0	0	0.5	0	0	0	0	0.5	0.5	0	0.5	0	0	0	0	0	0.5	0
Bardoney wet	293	0	0	0	0	0	10	0	0	0	0	0	0	0	0.5	0	0	0	0	0	0.5	0	0	0	0	0	0	0	0	0	0	0	0	0	0	0	0	0	0.5	0	0	0.5	0	0	0	0	0	0	0
Bardoney wet	294	0	0	0	0.5	0	12	0	0	0	0	0	0	0	0.5	0	0	0	0	0	0	0	0	0.5	0	0	0	0.5	0	0	0	0	0	0	0	0	0	0	0.5	0.5	0	0.5	0	0	0	0	0	0.5	0
Bardoney wet	295	0	0	0	0	0	15	0	0	0	0	0.5	0	0	0.5	0	0	0	0	0	0	0	0	1	0	0	0	1	0	0	0	0	0	0	0	0	0	0	0.5	0.5	0	0.5	0	0	0	0	0	0.5	0
Bardoney wet	296	0	0	0	0.5	0	8	0	0	0	0	0.5	0	0	0.5	0	0	0	0	0	0	0	0	0.5	0	0	0	0	0	0	0	0	0	0	0	0	0	0	0.5	0.5	0	0.5	0	0	0	0	0	0.5	0
Bardoney wet	297	0	0	0.5	0	0	10	0	0	0	0	0	0	0	0.5	0	0	0	0	0	0	0	0	0.5	0	0	0	0	0	0	0	0	0	0	0	0	0	0	0	0	0	0	0	0	0	0	0	0	0
Bardoney wet	298	0	0	0	0.5	0	13	0	0	0	0	0.5	0	0	0.5	0	0	0	0	0	0	0	0	0.5	0	0	0	0	0	0	0	0	0	0	0	0	0	0	0	0	0	0	0	0	0	0	0	0.5	0
Bardoney wet	299	0	0	0	0.5	0	9	0	0	0	0	0.5	0	0	0.5	0	0	0	1	0	0	0	0	0.5	0	0	0	0	0	0	0	0	0	0	0	0	0	0	0.5	0	0	0	0	0	0	0	0	0.5	0
Bardoney wet	300	0	0	0	0.5	0.5	25	0	0	0	0	0.5	0	0	0.5	0	0	0	0.5	0	0	0	0	0	0	0	0	0.5	0	0	0	0	0	0.5	0	0	0	0	0.5	0.5	0	0	0	0	0	0	0	0.5	0
Colle rocky	301	0	0	0	0	0	0	0	5	0	0	0	0	0	0	0	0	0.5	0	6	0	0	0	0	0	0	0	0	0	0	0	0	0	0	0	0	0	0	0	0	0	0.5	0	0	0.5	0.5	0	0	0
Colle rocky	302	0	0	0	0	0	0	0	2	0	0	0	0	0	0	0	0	0	0	2	0	0	0	0	0	0	0	0	0	0	0	0	0	0	0	0	0	0	0	0	0	0.5	0	0	0.5	0.5	0	0	0
Colle rocky	303	0	0	0	0	0	0	0	1	0	0	0.5	0	0	0	0	0	0	0	1	0	0	0	0	0	0	0	0	0	0	0	0	0	0	0	0	0	0	0	0	0	0.5	0	0	0.5	0.5	0	0	0
Colle rocky	304	0	0	0	0	0	0	0	1	0	0	0.5	0	0	0	0	0	0	0	1	0	0	0	0	0	0	0	0	0	0	0	0	0	0	0	0	0	0	0	0	0	0.5	0	0	0.5	0.5	0	0	0
Colle rocky	305	0	0	0	0	0	0	0	0.5	0	0	0	0	0	0	0	0	0	0	1	0	0	0	0	0	0	0	0	0	0	0	0	0	0	0	0	0	0	0	0	0	0.5	0	0	0.5	0.5	0	0	0
Colle rocky	306	0	0	0	0	0	0	0	0	0	0	0	0	0	0	0	0	0	0	0.5	0	0	0	0	0	0	0	0	0	0	0	0	0	0	0	0	0	0	0	0	0	0.5	0	0	0.5	0.5	0	0	0
Colle rocky	307	0	0	0	0	0	0	0	0.5	0	0	0	0	0	0	0	0	1	0	2	0	0	0	0	0	0	0	0	0	0	0	0	0	0	0	0	0	0	0	0	0	0.5	0	0	0.5	1	0	0	0
Colle rocky	308	0	0	0	0	0	0	0	0.5	0	0	0	0	0	0	0	0	0.5	0	3	0	0	0	0	0	0	0	0	0	0	0	0	0	0	0	0	0	0	0	0	0	0.5	0	0	1	0.5	0	0	0
Colle rocky	309	0	0	0	0	0	0	0	2	0	0	0	0	0	0	0	0	0.5	0	4	0	0	0	0	0	0	0	0	0	0	0	0	0	0	0	0	0	0	0	0	0	0.5	0	0	1	0.5	0	0	0
Colle rocky	310	0	0	0	0	0	0	0	1	0	0	0	0	0	0	0	0	0.5	0	2	0	0	0	0	0	0	0	0	0	0	0	0	0	0	0	0	0	0	0	0	0	0.5	0	0	0.5	0.5	0	0	0
Colle rocky	311	0	0	0	0	0	0	0	2	0	0	0	0	0	0	0	0	0.5	0	0.5	0	0	0	0	0	0	0	0	0	0	0	0	0	0	0	0	0	0	0	0	0	0.5	0	0	1	1	0	0	0
Colle rocky	312	0	0	0	0	0	0	0	3	0	0	0	0	0	0	0	0	1	0	3	0	0	0	0	0	0	0	0	0	0	0	0	0	0	0	0	0	0	0	0	0	0.5	0	0	0.5	0.5	0	0	0
Colle rocky	313	0	0	0	0	0	0	0	0.5	0	0	0	0	0	0	0	0	0.5	0	1	0	0	0	0	0	0	0	0	0	0	0	0	0	0	0	0	0	0	0	0	0	0.5	0	0	0.5	0.5	0	0	0
Colle rocky	314	0	0	0	0	0	0	0	1	0	0	0	0	0	0	0	0	0.5	0	1	0	0	0	0	0	0	0	0	0	0	0	0	0	0.5	0	0	0	0	0	0	0	0	0	0	0.5	0.5	0	0	0
Colle rocky	315	0	0	0	0	0	0	0	0.5	0	0	0	0	0	0	0	0	0	0	3	0	0	0	0	0	0	0	0	0	0	0	0	0	0	0	0	0	0	0	0	0	0.5	0	0	0.5	0.5	0	0	0
Colle rocky	316	0	0	0	0	0	0	0	1	0	0	0	0	0	0	0	0	1	0	5	0	0	0	0	0	0	0	0	0	0	0	0	0	0	0	0	0	0	0	0	0	0	0	0	0	1	0	0	0
Colle rocky	317	0	0	0	0	0	0	0	0	0	0	0	0	0	0	0	0	0	0	0.5	0	0	0	0	0	0	0	0	0	0	0	0	0	0	0	0	0	0	0	0	0	0	0	0	0	0.5	0	0	0
Colle rocky	318	0	0	0	0	0	0	0	2	0	0	0	0	0	0	0	0	0.5	0	4	0	0	0	0	0	0	0	0	0	0	0	0	0	0.5	0	0	0	0	0	0	0	1	0	0	0.5	1	0	0	0
Colle rocky	319	0	0	0	0	0	0	0	2	0	0	0	0	0	0	0	0	0.5	0	1	0	0	0	0	0	0	0	0	0	0	0	0	0	0	0	0	0	0	0	0	0	0.5	0	0	0.5	0.5	0	0	0
Colle rocky	320	0	0	0	0	0	0	0	0.5	0	0	0	0	0	0	0	0	0.5	0	0.5	0	0	0	0	0	0	0	0	0	0	0	0	0	0	0	0	0	0	0	0	0	0.5	0	0	0.5	0.5	0	0	0
Colle rocky	321	0	0	0	0	0	0	0	1	0	0	0.5	0	0	0	0	0	0.5	0	0.5	0	0	0	0	0	0	0	0	0	0	0	0	0	0	0	0	0	0	0	0	0	0.5	0	0	0.5	0.5	0	0	0
Colle rocky	322	0	0	0	0	0	0	0	0	0	0	0	0	0	0	0	0	0	0	0	0	0	0	0	0	0	0	0	0	0	0	0	0	0	0	0	0	0	0	0	0	0	0	0	0	0.5	0	0	0
Colle rocky	323	0	0	0	0	0	0	0	0	0	0	0	0	0	0	0	0	0	0	1	0	0	0	0	0	0	0	0	0	0	0	0	0	0	0	0	0	0	0	0	0	0.5	0	0	0.5	0.5	0	0	0
Colle rocky	324	0	0	0	0	0	0	0	0.5	0	0	0	0	0	0	0	0	0	0	2	0	0	0	0	0	0	0	0	0	0	0	0	0	0	0	0	0	0	0	0	0	0	0	0	0	1	0	0	0
Colle rocky	325	0	0	0	0	0	0	0	6	0	0	0	0	0	0	0	0	1	0	1	0	0	0	0	0	0	0	0	0	0	0	0	0	0	0	0	0	0	0	0	0	0.5	0	0	0	2	0	0	0
Colle rocky	326	0	0	0	0	0	0	0	2	0	0	0	0	0	0	0	0	3	0	5	0	0	0	0	0	0	0	0	0	0	0	0	0	0	0	0	0	0	0	0	0	0	0	0	0.5	1	0	0	0
Colle rocky	327	0	0	0	0	0	0	0	1	0	0	0	0	0	0	0	0	0	0	1	0	0	0	0	0	0	0	0	0	0	0	0	0	0	0	0	0	0	0	0	0	0.5	0	0	0	1	0	0	0
Colle rocky	328	0	0	0	0	0	0	0	5	0	0	0	0	0	0	0	0	0	0	2	0	0	0	0	0	0	0	0	0	0	0	0	0	0	0	0	0	0	0	0	0	0	0	0	0.5	2	0	0	0
Colle rocky	329	0	0	0	0	0	0	0	8	0	0	0	0	0	0	0	0	0	0	3	0	0	0	0	0	0	0	0	0	0	0	0	0	0	0	0	0	0	0	0	0	0	0	0	0	1	0	0	0
Colle rocky	330	0	0	0	0	0	0	0	0	0	0	0	0	0	0	0	0	0	0	2	0	0	0	0	0	0	0	0	0	0	0	0	0	0	0	0	0	0	0	0	0	1	0	0	0	1	0	0	0
Colle rocky	331	0	0	0	0	0	0	0	4	0	0	0	0	0	0	0	0	0	0	1	0	0	0	0	0	0	0	0	0	0	0	0	0	0	0	0	0	0	0	0	0	0	0	0	0.5	0.5	0	0	0
Colle rocky	332	0	0	0	0	0	0	0	4	0	0	0	0	0	0	0	0	0.5	0	1	0	0	0	0	0	0	0	0	0	0	0	0	0	0	0	0	0	0	0	0	0	0.5	0	0	0.5	1	0	0	0
Colle rocky	333	0	0	0	0	0	0	0	4	0	0	0	0	0	0	0	0	0	0	1	0	0	0	0	0	0	0	0	0	0	0	0	0	0	0	0	0	0	0	0	0	0.5	0	0	0.5	0.5	0	0	0
Colle rocky	334	0	0	0	0	0	0	0	0.5	0	0	0	0	0	0	0	0	0	0	4	0	0	0	0	0	0	0	0	0	0.5	0	0	0	0	0	0	0	0	0	0	0	0.5	0	0	0.5	0.5	0	0	0
Colle rocky	335	0	0	0	0	0	0	0	1	0	0	0	0	0	0	0	0	0	0	2	0	0	0	0	0	0	0	0	0	0	0	0	0	0	0	0	0	0	0	0	0	0.5	0	0	0	1	0	0	0
Colle rocky	336	0	0	0	0	0	0	0	1	0	0	0	0	0	0	0	0	0	0	0.5	0	0	0	0	0	0	0	0	0	0	0	0	0	0	0	0	0	0	0	0	0	0.5	0	0	0.5	0.5	0	0	0
Colle rocky	337	0	0	0	0	0	0	0	3	0	0	0.5	0	0	0	0	0	0	0	1	0	0	0	0	0	0	0	0	0	0	0	0	0	0	0	0	0	0	0	0	0	0.5	0	0	0	1	0	0	0
Colle rocky	338	0	0	0	0	0	0	0	3	0	0	0	0	0	0	0	0	0	0	3	0	0	0	0	0	0	0	0	0	0	0	0	0	0	0	0	0	0	0	0	0	0.5	0	0	0	1	0	0	0
Colle rocky	339	0	0	0	0	0	0	0	2	0	0	0	0	0	0	0	0	0	0	3	0	0	0	0	0	0	0	0	0	0	0	0	0	0	0	0	0	0	0	0	0	0.5	0	0	0	0	0	0	0
Colle rocky	340	0	0	0	0	0	0	0	1	0	0	0	0	0	0	0	0	1	0	0	0	0	0	0	0	0	0	0	0	0	0	0	0	0	0	0	0	0	0	0	0	0.5	0	0	0	0.5	0	0	0
Colle rocky	341	0	0	0	0	0	0	0	3	0	0	0	0	0	0	0	0	0	0	0.5	0	0	0	0	0	0	0	0	0	0	0	0	0	0	0	0	0	0	0	0	0	0.5	0	0	0.5	0.5	0	0	0
Colle rocky	342	0	0	0	0	0	0	0	4	0	0	0	0	0	0	0	0	1	0	2	0	0	0	0	0	0	0	0	0	0	0	0	0	0	0	0	0	0	0	0	0	0.5	0	0	1	0.5	0	0	0
Colle rocky	343	0	0	0	0	0	0	0	10	0	0	0	0	0	0	0	0	0.5	0	5	0	0	0	0	0	0	0	0	0	0	0	0	0	0	0	0	0	0	0	0	0	0.5	0	0	1	1	0	0	0
Colle rocky	344	0	0	0	0	0	0	0	2	0	0	0	0	0	0	0	0	0	0	5	0	0	0	0	0	0	0	0	0	0	0	0	0	0	0	0	0	0	0	0	0	0.5	0	0	0.5	0.5	0	0	0
Colle rocky	345	0	0	0	0	0	0	0	1	0	0	0	0	0	0	0	0	0.5	0	2	0	0	0	0	0	0	0	0	0	0	0	0	0	0	0	0	0	0	0	0	0	0	0	0	0.5	1	0	0	0
Colle rocky	346	0	0	0	0	0	0	0	2	0.5	0	0	0	0	0	0	0	0	0	6	0	0	0	0	0	0	0	0	0	0	0	0	0	0	0	0	0	0	0	0	0	0.5	0	0	0.5	1	0	0	0
Colle rocky	347	0	0	0	0	0	0	0	7	0	0	0	0	0	0	0	0	0	0	2	0	0	0	0	0	0	0	0	0	0	0	0	0	0	0	0	0	0	0	0	0	0.5	0	0	1	0.5	0	0	0
Colle rocky	348	0	0	0	0	0	0	0	6	0	0	0.5	0	0	0	0	0	0	0	6	0	0	0	0	0	0	0	0	0	0	0	0	0	0	0	0	0	0	0	0	0	1	0	0	1	1	0	0	0
Colle rocky	349	0	0	0	0	0	0	0	7	0	0	0.5	0	0	0	0	0	0	0	3	0	0	0	0	0	0	0	0	0	0	0	0	0	0	0	0	0	0	0	0	0	1	0	0	0	0	0	0	0
Colle rocky	350	0	0	0	0	0	0	0	20	0	0	0	0	0	0	0	0	0.5	0	4	0	0	0	0	0	0	0	0	0	0	0	0	0	0	0	0	0	0	0	0	0	0.5	0	0	0.5	1	0	0	0
Colle rocky	351	0	0	0	0	0	0	0	2	0	0	0	0	0	0	0	0	0.5	0	1	0	0	0	0	0	0	0	0	0	0	0	0	0	1	0	0	0	0	0	0	0	0	0	0	0.5	2	0	0	0
Colle rocky	352	0	0	0	0	0	0	0	0	0	0	0	0	0	0	0	0	0	0	3	0	0	0	0	0	0	0	0	0	0	0	0	0	0	0	0	0	0	0	0	0	0.5	0	0	0	0.5	0	0	0
Colle rocky	353	0	0	0	0	0	0	0	3	0	0	0	0	0	0	0	0	0.5	0	5	0	0	0	0	0	0	0	0	0	0	0	0	0	0	0	0	0	0	0	0	0	1	0	0	1	0.5	0	0	0
Colle rocky	354	0	0	0	0	0	0	0	3	0	0	0	0	0	0	0	0	0	0	8	0	0	0	0	0	0	0	0	0	0	0	0	0	0.5	0	0	0	0	0	0	0	0.5	0	0	1	0.5	0	0	0
Colle rocky	355	0	0	0	0	0	0	0	2	0	0	0.5	0	0	0	0	0	0.5	0	3	0	0	0	0	0	0	0	0	0	0	0	0	0	0	0	0	0	0	0	0	0	0.5	0	0	0.5	0.5	0	0	0
Colle rocky	356	0	0	0	0	0	0	0	4	0	0	0.5	0	0	0	0	0	0.5	0	7	0	0	0	0	0	0	0	0	0	0	0	0	0	0	0	0	0	0	0	0	0	1	0	0	1	0.5	0	0	0
Colle rocky	357	0	0	0	0	0	0	0	2	0	0	0	0	0	0	0	0	0	0	8	0	0	0	0	0	0	0	0	0	0	0	0	0	0	0	0	0	0	0	0	0	0.5	0	0	0	1	0.5	0	0
Colle rocky	358	0	0	0	0	0	0	0	3	0	0	0	0	0	0	0	0	0	0	0.5	0	0	0	0	0	0	0	0	0	0	0	0	0	0	0	0	0	0	0	0	0	0.5	0	0	1	0	0	0	0
Colle rocky	359	0	0	0	0	0	0	0	5	0	0	0.5	0	0	0	0	0	0	0	0	0	0	0	0	0	0	0	0	0	0	0	0	0	0	0	0	0	0	0	0	0	1	0	0	0.5	1	0	0	0
Colle rocky	360	0	0	0	0	0	0	0	4	0	0	0	0	0.5	0	0	0	0.5	0	0	0	0	0	0	0	0	0	0	0	0	0	0	0	0	0	0	0	0	0	0	0	0.5	0	0	0	0.5	0	0	0
Colle rocky	361	0	0	0	0	0	0	0	11	0	0	0	0	0	0	0	0	0	0	1	0	0	0	0	0	0	0	0	0	0	0	0	0	0	0	0	0	0	0	0	0	0.5	0	0	1	1	0	0	0
Colle rocky	362	0	0	0	0	0	0	0	4	0	0	0	0	0	0	0	0	0.5	0	2	0	0	0	0	0	0	0	0	0	0	0	0	0	0	0	0	0	0	0	0	0	0.5	0	0	0.5	0.5	0	0	0
Colle rocky	363	0	0	0	0	0	0	0	2	0.5	0	0	0	0	0	0	0	1	0	4	0	0	0	0	0	0	0	0	0	0	0	0	0	0	0	0	0	0	0	0	0	0.5	0	0	0.5	1	0	0	0
Colle rocky	364	0	0	0	0	0	0	0	7	0	0	0	0	0	0	0	0	0	0	10	0	0	0	0	0	0	0	0	0	0	0	0	0	0	0	0	0	0	0	0	0	0.5	0	0	10	0.5	0.5	0	0
Colle rocky	365	0	0	0	0	0	0	0	11	0	0	0	0	0	0	0	0	0	0	8	0	0	0	0	0	0	0	0	0	0	0	0	0	0.5	0	0	0	0	0	0	0	0.5	0	0	1	0	0	0	0
Colle rocky	366	0	0	0	0	0	0	0	6	0	0	0	0	0	0	0	0	2	0	3	0	0	0	0	0	0	0	0	0	0	0	0	0	0	0	0	0	0	0	0	0	1	0	0	0.5	1	0	0	0
Colle rocky	367	0	0	0	0	0	0	0	3	0	0	0.5	0	0	0	0	0	0.5	0	2	0	0	0	0	0	0	0	0	0	0	0	0	0	0	0	0	0	0	0	0	0	0.5	0	0	0.5	0.5	0	0	0
Colle rocky	368	0	0	0	0	0	0	0	11	0	0	0	0	0	0	0	0	0	0	5	0	0	0	0	0	0	0	0	0	0	0	0	0	0.5	0	0	0	0	0	0	0	0.5	0	0	1	0	0	0	0
Colle rocky	369	0	0	0	0	0	0	0	5	0	0	0	0	0.5	0	0	0	0	0	3	0	0	0	0	0	0	0	0	0	0	0	0	0	0	0	0	0	0	0	0	0	0.5	0	0	1	0.5	0	0	0
Colle rocky	370	0	0	0	0	0	0	0	15	0	0	0	0	0	0	0	0	0	0	3	0	0	0	0	0	0	0	0	0	0	0	0	0	0	0	0	0	0	0	0	0	0.5	0	0	1	0	0	0	0
Colle rocky	371	0	0	0	0	0	0	0	4	0	0	0	0	0	0	0	0	0.5	0	3	0	0	0	0	0	0	0	2	0	0	0	0	0	0	0	0	0	0	0	0	0	0	0	0	0.5	0.5	0	0	0
Colle rocky	372	0	0	0	0	0	0	0	8	0	0	0	0	0	0	0	0	0.5	0	2	0	0	0	0	0	0	0	0	0	0	0	0	0	0	0	0	0	0	0	0	0	0.5	0	0	0.5	0.5	0.5	0	0
Colle rocky	373	0	0	0	0	0	0	0	1	0	0	0	0	0	0	0	0	0.5	0	3	0	0	0	0	0	0	0	0	0	0	0	0	0	0	0	0	0	0	0	0	0	0.5	0	0	0.5	0.5	0	0	0
Colle rocky	374	0	0	0	0	0	0	0	6	0	0	0	0	0	0	0	0	0.5	0	0.5	0	0	0	0	0	0	0	0.5	0	0	0	0	0	0	0	0	0	0	0	0	0	0	0	0	0.5	1	0	0	0
Colle rocky	375	0	0	0	0	0	0	0	2	0	0	0	0	0	0	0	0	0.5	0	2	0	0	0	0	0	0	0	0	0	0	0	0	0	0.5	0	0	0	0	0	0	0	0	0	0	0.5	0.5	0	0	0
Colle rocky	376	0	0	0	0	0	0	0	5	0	0	0	0	0	0	0	0	0.5	0	1	0	0	0	0	0	0	0	0	0	0	0	0	0	0.5	0	0	0	0	0	0	0	0	0	0	0	0.5	0	0	0
Colle rocky	377	0	0	0	0	0	0	0	5	0.5	0	0	0	0	0	0	0	0	0	1	0	0	0	0	0	0	0	0	0	0	0	0	0	0.5	0	0	0	0	0	0	0	0	0	0	0	1	0	0	0
Colle rocky	378	0	0	0	0	0	0	0	1	0	0	0	0	0	0	0	0	0.5	0	6	0	0	0	0	0	0	0	0	0	0	0	0	0	0	0	0	0	0	0	0	0	0.5	0	0	0.5	1	0	0	0
Colle rocky	379	0	0	0	0	0	0	0	3	0	0	0	0	0	0	0	0	0	0	1	0	0	0	0	0	0	0	0	0	0	0	0	0	0	0	0	0	0	0	0	0	1	0	0	0	0.5	0	0	0
Colle rocky	380	0	0	0	0	0	0	0	10	0	0	0	0	0	0	0	0	0.5	0	0	0	0	0	0	0	0	0	0	0	0	0	0	0	0	0	0	0	0	0	0	0	0.5	0	0	0.5	1	0	0	0
Colle rocky	381	0	0	0	0	0	0	0	6	0	0	0	0	0	0	0	0	0.5	0	0.5	0	0	0	0	0	0	0	0	0	0	0	0	0	0	0	0	0	0	0	0	0	0.5	0	0	1	0.5	0	0	0
Colle rocky	382	0	0	0	0	0	0	0	9	0	0	0	0	0	0	0	0	0	0	1	0	0	0	0	0	0	0	0	0	0	0	0	0	0	0	0	0	0	0	0	0	0.5	0	0	1	0.5	0	0	0
Colle rocky	383	0	0	0	0	0	0	0	7	0	0	0	0	0	0	0	0	0	0	3	0	0	0	0	0	0	0	0	0	0	0	0	0	0	0	0	0	0	0	0	0	0.5	0	0	0.5	2	0	0	0
Colle rocky	384	0	0	0	0	0	0	0	5	0	0	0	0	0	0	0	0	0.5	0	6	0	0	0	0	0	0	0	0	0	0	0	0	0	0	0	0	0	0	0	0	0	0.5	0	0	0.5	0.5	0	0	0
Colle rocky	385	0	0	0	0	0	0	0	2	0	0	0	0	0	0	0	0	0	0	2	0	0	0	0	0	0	0	0	0	0	0	0	0	0	0	0	0	0	0	0	0	0.5	0	0	0.5	0.5	0	0	0
Colle rocky	386	0	0	0	0	0	0	0	0.5	0	0	0	0	0	0	0	0	0	0	1	0	0	0	0	0	0	0	0	0	0	0	0	0	0	0	0	0	0	0	0	0	0.5	0	0	0	0.5	0	0	0
Colle rocky	387	0	0	0	0	0	0	0	2	0	0	0	0	0	0	0	0	0	0	1	0	0	0	0	0	0	0	0	0	0	0	0	0	0	0	0	0	0	0	0	0	0.5	0	0	0	0.5	0	0	0
Colle rocky	388	0	0	0	0	0	0	0	6	0	0	0	0	0	0	0	0	0	0	1	0	0	0	0	0	0	0	0	0	0	0	0	0	0	0	0	0	0	0	0	0	0.5	0	0	0	0.5	0	0	0
Colle rocky	389	0	0	0	0	0	0	0	3	0	0	0	0	0	0	0	0	0.5	0	3	0	0	0	0	0	0	0	0	0	0	0	0	0	0	0	0	0	0	0	0	0	0.5	0	0	0.5	0.5	0	0	0
Colle rocky	390	0	0	0	0	0	0	0	4	0	0	0	0	0	0	0	0	0	0	3	0	0	0	0	0	0	0	0	0	0	0	0	0	0	0	0	0	0	0	0	0	0.5	0	0	0.5	0.5	0	0	0
Colle rocky	391	0	0	0	0	0	0	0	16	0	0	0	0	0	0	0	0	0.5	0	1	0	0	0	0	0	0	0	0	1	0	0	0	0	0	0	0	0	0	0	0	0	0.5	0	0.5	2	0.5	0	0	0
Colle rocky	392	0	0	0	0	0	0	0	12	0.5	0	0	0	0	0	0	0	0	0	2	0	0	0	0	0	0	0	0	0.5	0	0	0	0	0	0	0	0	0	0	0	0	0.5	0	0	2	0.5	0	0	0
Colle rocky	393	0	0	0	0	0	0	0	3	0	0	0	0	0	0	0	0	1	0	0.5	0	0	0	0	0	0	0	0	0.5	0	0	0	0	0	0	0	0	0	0	0	0	0.5	0	1	0.5	0	0	0	0
Colle rocky	394	0	0	0	0	0	0	0	0.5	0	0	0	0	0	0	0	0	0.5	0	0.5	0	0	0	0	0	0	0	0	0	0	0	0	0	0	0	0	0	0	0	0	0	0.5	0	0	0.5	1	0	0	0
Colle rocky	395	0	0	0	0	0	0	0	0	0	0	0	0	0	0	0	0	0.5	0	1	0	0	0	0	0	0	0	0	0	0	0	0	0	0	0	0	0	0	0	0	0	0.5	0	0	1	0.5	0	0	0
Colle rocky	396	0	0	0	0	0	0	0	3	0	0	0	0	0	0	0	0	0.5	0	0.5	0	0	0	0	0	0	0	0	0.5	0	0	0	0	0	0	0	0	0	0	0	0	0.5	0	0	0.5	1	0	0	0
Colle rocky	397	0	0	0	0	0	0	0	0	0.5	0	0	0	0	0	0	0	0.5	0	1	0	0	0	0	0	0	0	0	0	0	0	0	0	0	0	0	0	0	0	0	0	0	0	0	0	0.5	0	0	0
Colle rocky	398	0	0	0	0	0	0	0	1	0	0	0	0	0	0	0	0	0	0	0	0	0	0	0	0	0	0	0	0	0	0	0	0	0	0	0	0	0	0	0	0	0.5	0	0	0	1	0	0	0
Colle rocky	399	0	0	0	0	0	0	0	3	0	0	0	0	0	0	0	0	0	0	0.5	0	0	0	0	0	0	0	0	0	0	0	0	0	0	0	0	0	0	0	0	0	0.5	0	0	0	0.5	0	0	0
Colle rocky	400	0	0	0	0	0	0	0	0	0	0	0	0	0	0	0	0	0	0	1	0	0	0	0	0	0	0	0	0	0	0	0	0	0	0	0	0	0	0	0	0	0.5	0	0	0.5	1	0	0	0
Colle pure	401	0	0	0	0	0	0	0	3	0	0	0	0	0	0	0	0	0	15	5	0	0	0	0	0	0	0	20	0.5	1	0	0	0	0	0	0	0.5	0	0	0	0	0	0	12	0	0	0	0	0
Colle pure	402	0	0	0	0	0	0.5	0	4	0	0	0	0	0	0	0	0	0	12	6	0	0	0	0	0	0	2	12	0	1	0	0	0	0	0	0	1	0	0	0	0	0	0	14	0	0	0	0	0
Colle pure	403	0	0	0	0	2	0.5	0	4	0	0	0	0	0	0	0	0	0	16	4	0	0	0	0	0	0	0	12	0.5	0.5	0.5	0	0	0	0	0	1	0	0	0	0	0	0	8	0	0	0	0	0
Colle pure	404	0	0	0	0	0	0.5	0	3	0	0	0	0	0	0	0	0	0	7	8	0	0	0	0	0	0	1	22	0	0.5	0.5	0	0	0	0	0	0	0	0	0	0	0	0	5	0	0	0	0	0
Colle pure	405	0	0	0	0	0	0	0	2	0	0	0	0	0	0	0	0	0	5	5	0	0	0	0	0	0	2	4	0	2	0.5	0	0	0	0	0	0	0	0	0	0	0	0	6	0	0	0	0	0
Colle pure	406	0	0	0	0	0	0	0	5	0	0	0	0	0	0	0	0	0	3	6	0	0	0	0	0	0	0.5	8	0	1	1	0	0	0	0	0	1	0	0	0	0	0	0	18	0	0	0	0	0
Colle pure	407	0	0	0	0	0	0	0	4	0	0	0	0	0	0	0	0	0	6	5	0	0	0	0	0	0	0.5	6	0	0.5	1	0	0	0	0	0	3	0	0	0	0	0	0	23	0	0	0	0	0
Colle pure	408	0	0	0	0	0	0	0	3	0	0	0	0	0	0	0	0	0	4	10	0	0	0	0	0	0	0	4	0	1	0.5	0	0	0	0	0	0.5	0	0	0	0	0	0	20	0	0	0	0	0
Colle pure	409	0	0	0	0	0	0	0	1	0	0	0	0	0	0	0	0	0	2	8	0	0	0	0	0	0	1	5	0.5	2	0	0	0	0	0	0	0	0	0	0	0	0	0	15	0	0	0	0	0
Colle pure	410	0	0	0	0	0	0.5	0	3	0	0	0	0	0	0	0	0	0	3	10	0	0	0	0	0	0	0	6	0	3	1	0	0	0	0	0	0.5	0	0	0	0	0	0	16	0	0	0	0	0
Colle pure	411	0	0	0	0	0	0	0	8	0	0	0	0	0	0	0	0	0	8	9	0	0	0	0	0	0	0.5	10	0.5	3	0	0	0	0	0	0	3	0	0	0	0	0	0	8	0	0	0	0	0
Colle pure	412	0	0	0	0	0	0	0	10	0	0	0	0	0	0	0	0	0	12	5	0	0	0	0	0	0	0.5	8	0	3	0	0	0	0	0	0	2	0	0	0	0	0	0	12	0	0	0	0	0
Colle pure	413	0	0	0	0	0	0	0	15	0	0	0	0	0	0	0	0	0	4	8	0	0	0	0	0	0	1	7	0	4	0.5	0	0	0	0	0	1	0	0	0	0	0	0	8	0	0	0	0	0
Colle pure	414	0	0	0	5	0	0	0	11	0	0	0	0	0	0	0	0	0	4	5	0	0	0	0	0	0	0	2	0	4	0	0	0	0	0	0	2	0	0	0	0	0	0	18	0	0	0	0	0
Colle pure	415	0	0	0	0	0	0	0	9	0	0	0	0	0	0	0	0	0	4	7	0	0	0	0	0	0	0	5	0	3	0.5	0	0	0	0	0	1	0	0	0	0	0	0	23	0	0	0	0	0
Colle pure	416	0	0	0	0	0	0	0	10	0	0	0	0	0	0	0	0	0	3	5	0	0	0	0	0	0	0	6	0	2	0.5	0	0	0	0	0	0	0	0	0	0	0	0	25	0	0	0	0	0
Colle pure	417	0	0	0	0	0	0	0	0	0	0	0	0	0	0	0	0	0	0.5	8	0	0	0	0	0	0	0	3	0	3	0.5	0	0	0	0	0	0.5	0	0	0	0	0	0	25	0	0	0	0	0
Colle pure	418	0	0	0	0	0	0	0	6	0	0	0	0	0	0	0	0.5	0	1	20	0	0	0	0	0	0	0	4	0	3	0.5	0	0	0	0	0	0	0	0	0	0	0	0	23	0	0	0	0	0
Colle pure	419	0	0	0	0	0	0	0	8	0	0	0	0	0	0	0	0	0	3	17	0	0	0	0	0	0	0	4	0	3	1	0	0	0	0	0	0.5	0	0	0	0	0	0	18	0	0	0	0	0
Colle pure	420	0	0	0	0	0	0	0	4	0	0	0	0	0	0	0	0	0	3	14	0	0	0	0	0	0	0	8	0	2	2	0	0	0	0	0	2	0	0	0	0	0	0	8	0	0	0	0	0
Colle pure	421	0	0	0	0	0	0	0	4	0	0	0	0	0	0	0	0	0	10	8	0	0	0	0	0	0	4	4	0	2	0	0	0	0	0	0	5	0	0	0	0	0	0	4	0	0	0	0	0
Colle pure	422	0	0	0	0	0	0	0	10	0	0	0	0	0	0	0	0	0	3	3	0	0	0	0	0	0	8	10	0	2	0	0	0	0	0	0	5	0	0	0.5	0	0	0	6	0	0	0	0	0
Colle pure	423	0	0	0	0.5	0	0	0	8	0	0	0	0	0	0	0	0	0	5	6	0	0	0	0	0	0	0.5	4	0.5	3	0	0	0	0	0	0	3	0	0	0	0	0	0	3	0	0	0	0	0
Colle pure	424	0	0	4	0	0	0	0	5	0	0	0	0	0	0	0	0	0	4	6	0	0	0	0	0	0	0	4	0	2	0	0	0	0	0	0	5	0	0	0	0	0	0	8	0	0	0	0	0
Colle pure	425	0	0	2	0	0	0	0	5	0	0	0	0	0	0	0	0	0	4	5	0	0	0	0	0	0	0	3	0.5	2	0	0	0	0	0	0	0.5	0	0	0	0	0	0	13	0	0	0	0	0
Colle pure	426	0	0	1	5	0	0	0	8	0	0	0	0	0	0	0	0	0	2	4	0	0	0	0	0	0	0	4	0	2	1	0	0	0	0	0	0.5	0	0	0	0	0	0	7	0	0	0	0	0
Colle pure	427	0	0	0	0	0	0	0	5	0	0	0	0	0	0	0	0	0	8	5	0	0	0	0	0	0	0	4	0.5	2	0	0	0	0	0	0	8	0	0	0	0	0	0	28	0	0	0	0	0
Colle pure	428	0	0	0	0	0	0	0	4	0	0	0	0	0	0	0	0	0	4	7	0	0	0	0	0	0	0	1	0.5	3	0	0	0	0	0	0	0.5	0	0	0	0	0	0	11	0	0	0	0	0
Colle pure	429	0	0	0	0	0	0	0	1	0	0	0	0	0	0	0	0	0	11	5	0	0	0	0	0	0	0	3	0.5	2	1	0	0	0	0	0	1	0	0	0	0	0	0	14	0	0	0	0	0
Colle pure	430	0	0	0	0	0	0	0	4	0	0	0	0	0	0	0	0	0	9	8	0	0	0	0	0	0	0	1	0	3	0	0	0	0	0	0	1	0	0	0	0	0	0	9	0	0	0	0	0
Colle pure	431	0	0	0	0	0	0	0	1	0	0	0	0	0	0	0	0	0	7	7	0	0	0	0	0	0	4	15	0	2	0	0	0	0	0	0	4	0	0	0	0	0	0	11	0	0	0	0	0
Colle pure	432	0	0	0	0	0	0	0	8	0	0	0	0	0	0	0	0	0	5	5	0	0	0	0	0	0	2	6	0	3	0.5	0	0	0	0	0	3	0	0	0	0	0	0	4	0	0	0	0	0
Colle pure	433	0	0	0	0	0	0	0	8	0	0	0	0	0	0	0	0	0	8	4	0	0	0	0	0	0	2	1	0.5	2	0	0	0	0	0	0	0.5	0	0	0	0	0	0	6	0	0	0	0	0
Colle pure	434	0	0	0	0	0	0	0	6	0	0	0	0	0	0	0	0	0	8	4	0	0	0	0	0	0	0	2	0	2	3	0	0	0	0	0	2	0	0	0	0	0	0	9	0	0	0	0	0
Colle pure	435	0	0	0	4	0	0	0	6	0	0	0	0	0	0	0	0	0	5	5	0	0	0	0	0	0	0	3	0	0.5	7	0	0	0	0	0	0	0	0	0	0	0	0	2	0	0	0	0	0
Colle pure	436	0	0	0	0.5	0	0	0	3	0	0	0	0	0	0	0	0	0	8	5	0	0	0	0	0	0	0	9	0	0.5	1	0	0	0	0	0	0.5	0	0	0	0	0	0	8	0	0	0	0	0
Colle pure	437	0	0	0	0	0	0	0	5	0	0	0	0	0	0	0	0	0	4	7	0	0	0	0	0	0	0	10	0.5	1	2	0	0	0	0	0	0.5	0	0	0.5	0	0	0	9	0	0	0	0	0
Colle pure	438	0	0	0	2	0	0	0	3	0	0	0	0	0	0	0	0	0	10	7	0	0	0	0	0	0	0	3	0.5	3	0.5	0	0	0	0	0	0	0	0	0	0	0	0	5	0	0	0	0	0
Colle pure	439	0	0	0	0	0	0	0	4	0	0	0	0	0	0	0	0	0	9	10	0	0	0	0	0	0	0	2	0.5	5	0.5	0	0	0	0	0	0	0	0	0	0	0	0	3	0	0	0	0	0
Colle pure	440	0	0	0	0	0	0	0	4	0	0	0	0	0	0	0	0.5	0	7	9	0	0	0	0	0	0	0	1	0	4	0.5	0	0	0	0	1	0.5	0	0	0	0	0	0	20	0	0	0	0	0
Colle pure	441	0	0	0	0	0	0	0	1	0	0	0	0	0	0	0	0	0	4	4	0	0	0	0	0	0	3	6	0	1	1	0	0	0	0	0	2	0	0	0	0	0	0	9	0	0	0	0	0
Colle pure	442	0	0	0	0	0	0	0	4	0	0	0	0	0	0	0	0	0	6	3	0	0	0	0	0	0	5	6	0	2	1	0	0	0	0	0	2	0	0	0	0	0	0	19	0	0	0	0	0
Colle pure	443	0	0	0	0	0	0	0	6	0	0	0	0	0	0	0	0	0	9	5	0	0	0	0	0	0	2	4	0	2	1	0	0	0	0	0.5	0.5	0	0	0	0	0	0	12	0	0	0	0	0
Colle pure	444	0	0	0	0	0	0	0	5	0	0	0	0	0	0	0	0	0	3	4	0	0	0	0	0	0	0	10	0	3	10	0	0	0	0	0	2	0	0	0	0	0	0	2	0	0	0	0	0
Colle pure	445	0	0	0	2	0	0	0	4	0	0	0	0	0	0	0	0.5	0	4	5	0	0	0	0	0	0	0	2	0	3	7	0	0	0	0	0	3	0	0	0	0	0	0	6	0	0	0	0	0
Colle pure	446	0	0	0	0	0	0	0	4	0	0	0	0	0	0	0	0.5	0	12	5	0	0	0	0	0	0	0	3	0	2	3	0	0	0	0	0	0.5	0	0	0	0	0	0	5	0	0	0	0	0
Colle pure	447	0	0	0	4	0	0	0	3	0	0	0	0	0	0	0	0	0	5	4	0	0	0	0	0	0	0	4	0	2	2	0	0	0	0	0	0.5	0	0	0	0	0	0	13	0	0	0	0	0
Colle pure	448	0	0	0	0	0	0	0	6	0	0	0	0	0	0	0	0	0	12	6	0	0	0	0	0	0	0	6	0	1	0	0	0	0	0	0	0.5	0	0	0	0	0	0	10	0	0	0	0	0
Colle pure	449	0	0	0	1	0	0	0	3	0	0	0	0	0	0	0	0	0	5	5	0	0	0	0	0	0	0	4	0	2	1	0	0	0	0	0	0.5	0	0	0.5	0	0	0	8	0	0	0	0	0
Colle pure	450	0	0	0	0	0	0	0	0.5	0	0	0	0	0	0	0	0	0	10	3	0	0	0	0	0	0	0	12	0	1	0.5	0	0	0	0	0	0.5	0	0	0	0	0	0	6	0	0	0	0	0
Colle pure	451	0	0	0	10	0	0	0	0.5	0	0	0	0	0	0	0	0	0	2	4	0	0	0	0	0	0	4	10	0.5	3	0	0	0	0	0	0	3	0	0	0	0	0	0	12	0	0	0	0	0
Colle pure	452	0	0	0	4	0	0	0	1	0	0	0	0	0	0	0	0	0	4	7	0	0	0	0	0	0	5	4	0.5	3	0	0	0	0	0	0	2	0	0	0	0	0	0	6	0	0	0	0	0
Colle pure	453	0	0	0	1	0	0	0	0.5	0	0	0	0	0	0	0	0	0	7	6	0	0	0	0	0	0	4	5	0.5	3	0	0	0	0	0	0	2	0	0	0	0	0	0	18	0	0	0	0	0
Colle pure	454	0	0	0	0	0	0	0	4	0	0	0	0	0	0	0	0	0	6	4	0	0	0	0	0	0	0	7	0	5	8	0	0	0	0	0	3	0	0	0	0	0	0	6	0	0	0	0	0
Colle pure	455	0	0	0	0	0	0	0	3	0	0	0	0	0	0	0	0	0	4	3	0	0	0	0	0	0	0	12	0	2	15	0	0	0	0	0	5	0	0	0	0	0	0	4	0	0	0	0	0
Colle pure	456	0	0	0	0	0	0	0	4	0	0	0	0	0	0	0	0.5	0	7	5	0	0	0	0	0	0	0	4	0.5	1	12	0	0	0	0	0	6	0	0	0	0	0	0	7	0	0	0	0	0
Colle pure	457	0	0	0	5	0	0	0	10	0	0	0	0	0	0	0	0.5	0	4	2	0	0	0	0	0	0	0	5	0	0.5	2	0	0	0	0	0	0	0	0	0	0	0	0	5	0	0	0	0	0
Colle pure	458	0	0	0	1	0	0	0	4	0	0	0	0	0	0	0	0	0	7	4	0	0	0	0	0	0	0	5	0	0.5	0	0	0	0	0	0	0	0	0	0	0	0	0	12	0	0	0	0	0
Colle pure	459	0	0	0	3	0	0	0	3	0	0	0	0	0	0	0	0	0	5	10	0	0	0	0	0	0	0	9	0.5	2	2	0	0	0	0	0	0	0	0	0.5	0	0	0	6	0	0	0	0	0
Colle pure	460	0	0	0	0	0	0	0	5	0	0	0	0	0	0	0	0	0	7	7	0	0	0	0	0	0	0.5	7	0	1	0	0	0	0	0	0	0	0	0	0	0	0	0	5	0	0	0	0	0
Colle pure	461	0	0	0	0.5	0	0	0	3	0	0	0	0	0	0	0	0	0	5	6	0	0	0	0	0	0	3	4	0	0.5	0.5	0	0	0	0	0	6	0	0	0.5	0	0	0	8	0	0	0	0	0
Colle pure	462	0	0	0	8	0	0	0	4	0	0	0	0	0	0	0	0	0	12	8	0	0	0	0	0	0	4	1	0.5	1	0	0	0	0	0	0	7	0	0	0	0	0	0	3	0	0	0	0	0
Colle pure	463	0	0	0	7	0	0	0	2	0	0	0	0	0	0	0	0	0	8	8	0	0	0	0	0	0	4	5	0	2	2	0	0	0	0	0	2	0	0	0	0	0	0	4	0	0	0	0	0
Colle pure	464	0	0	0	1	0	0	0	4	0	0	0	0	0	0	0	0	0	9	7	0	0	0	0	0	0	0	16	0.5	2	1	0	0	0	0	0	2	0	0	0	0	0	0	2	0	0	0	0	0
Colle pure	465	0	0	0	1	0	0	0	2	0	0	0	0	0	0	0	0	0	12	6	0	0	0	0	0	0	2	10	0.5	2	4	0	0	0	0	0	3	0	0	0	0	0	0	3	0	0	0	0	0
Colle pure	466	0	0	0	0	0	0	0	4	0	0	0	0	0	0	0	0	0	4	6	0	0	0	0	0	0	1	12	0	0.5	6	0	0	0	0	0	1	0	0	0	0	0	0	2	0	0	0	0	0
Colle pure	467	0	0	0	0	0	0	0	12	0	0	0	0	0	0	0	0.5	0	10	4	0	0	0	0	0	0	0	2	0.5	0.5	0.5	0	0	0	0	0	0.5	0	0	0.5	0	0	0	4	0	0	0	0	0
Colle pure	468	0	0	0	1	0	0	0	7	0	0	0	0	0	0	0	0.5	0	12	4	0	0	0	0	0	0	2	14	0	2	0	0	0	0	0	0	0	0	0	0	0	0	0	7	0	0	0	0	0
Colle pure	469	0	0	0	0	0	0	0	4	0	0	0	0	0	0	0	0	0	11	6	0	0	0	0	0	0	5	6	0	3	0.5	0	0	0	0	0	0	0	0	0	0	0	0	4	0	0	0	0	0
Colle pure	470	0	0	0	1	0	0	0	1	0	0	0	0	0	0	0	0.5	0	9	5	0	0	0	0	0	0	0	7	0	3	0.5	0	0	0	0	0	0	0	0	0	0	0	0	11	0	0	0	0	0
Colle pure	471	0	0	0	0	0	0	0	3	0	0	0	0	0	0	0	0	0	12	3	0	0	0	0	0	0	1	11	0	2	2	0	0	0	0	0	9	0	0	0	0	0	0	12	0	0	0	0	0
Colle pure	472	0	0	0	2	0	0	0	4	0	0	0	0	0	0	0	0	0	9	4	0	0	0	0	0	0	3	4	0	3	1	0	0	0	0	0	6	0	0	0	0	0	0	7	0	0	0	0	0
Colle pure	473	0	0	0	0.5	0	0	0	4	0	0	0	0	0	0	0	0	0	8	5	0	0	0	0	0	0	5	7	0	1	0.5	0	0	0	0	0	5	0	0	0	0	0	0	7	0	0	0	0	0
Colle pure	474	0	0	0	20	0	0	0	0.5	0	0	0	0	0	0	0	0	0	8	4	0	0	0	0	0	0	2	17	0.5	1	0	0	0	0	0	0	3	0	0	0.5	0	0	0	1	0	0	0	0	0
Colle pure	475	0	0	0	0.5	0	0	0	7	0	0	0	0	0	0	0	0	0	7	8	0	0	0	0	0	0	0.5	10	0.5	3	2	0	0	0	0	0	0.5	0	0	0	0	0	0	4	0	0	0	0	0
Colle pure	476	0	0	0	0	0	0	0	6	0	0	0	0	0	0	0	0	0	7	4	0	0	0	0	0	0	0	11	0.5	1	0.5	0	0	0	0	0	0	0	0	0	0	0	0	35	0	0	0	0	0
Colle pure	477	0	0	0	0	0	0	0	4	0	0	0	0	0	0	0	0	0	7	9	0	0	0	0	0	0	4	20	0.5	1	0.5	0	0	0	0	0	0.5	0	0	0	0	0	0	18	0	0	0	0	0
Colle pure	478	0	0	0	0	0	0	0	8	0	0	0	0	0	0	0	0	0	10	4	0	0	0	0	0	0	0	7	0	2	0.5	0	0	0	0	0	2	0	0	0	0	0	0	4	0	0	0	0	0
Colle pure	479	0	0	0	0	0	0	0	8	0	0	0	0	0	0	0	0	0	7	8	0	0	0	0	0	0	3	7	0	1	0	0	0	0	0	0	0	0	0	0	0	0	0	4	0	0	0	0	0
Colle pure	480	0	0	0	1	0	0	0	4	0	0	0	0	0	0	0	0	0	9	4	0	0	0	0	0	0	0	10	0.5	0.5	1	0	0	0	0	1	2	0	0	0	0	0	0	15	0	0	0	0	0
Colle pure	481	0	0	0	1	0	0	0	4	0	0	0	0	0	0	0	0	0	7	10	0	0	0	0	0	0	1	7	0	2	0.5	0	0	0	0	0	5	0	0	0	0	0	0	4	0	0	0	0	0
Colle pure	482	0	0	0	3	0	0	0	3	0	0	0	0	0	0	0	0	0	9	10	0	0	0	0	0	0	3	2	0	3	0	0	0	0	0	0	5	0	0	0	0	0	0	12	0	0	0	0	0
Colle pure	483	0	0	0	37	0	0	0	2	0	0	0	0	0	0	0	0	0	4	3	0	0	0	0	0	0	0	12	0.5	0.5	0	0	0	0	0	0	2	0	0	0	0	0	0	1	0	0	0	0	0
Colle pure	484	0	0	0	1	0	0	0	2	0	0	0	0	0	0	0	0	0	5	12	0	0	0	0	0	0	3	7	0.5	1	0	0	0	0	0	0	5	0	0	0	0	0	0	3	0	0	0	0	0
Colle pure	485	0	0	0	0	0	0	0	0.5	0	0	0	0	0	0	0	0	0	8	6	0	0	0	0	0	0	2	19	0	3	0.5	0	0	0	0	0	7	0	0	0	0	0	0	3	0	0	0	0	0
Colle pure	486	0	0	0	0.5	0	0	0	3	0	0	0	0	0	0	0	0	0	8	3	0	0	0	0	0	0	0	17	0	2	0.5	0	0	0	0	0.5	1	0	0	0	0	0	0	16	0	0	0	0	0
Colle pure	487	0	0	0	2	0	0	0	4	0	0	0	0	0	0	0	0.5	0	6	4	0	0	0	0	0	0	7	12	0.5	0.5	1	0	0	0	0	0.5	0.5	0	0	0.5	0	0	0	5	0	0	0	0	0
Colle pure	488	0	0	0	14	0	0	0	4	0	0	0	0	0	0	0	0	0	4	5	0	0	0	0	0	0	3	10	0.5	1	0	0	0	0	0	0	0.5	0	0	0	0	0	0	8	0	0	0	0	0
Colle pure	489	0	0	0	0.5	0	0	0	6	0	0	0	0	0	0	0	0	0	6	7	0	0	0	0	0	0	0.5	7	0	0.5	0.5	0	0	0	0	0	1	0	0	0	0	0	0	10	0	0	0	0	0
Colle pure	490	0	0	0	0	0	0	0	4	0	0	0	0	0	0	0	0	0	7	8	0	0	0	0	0	0	1	8	0	0.5	0	0	0	0	0	0	0.5	0	0	0	0	0	0	14	0	0	0	0	0
Colle pure	491	0	0	0	0	0	0	0	5	0	0	0	0	0	0	0	0	0	4	9	0	0	0	0	0	0	0	3	0	0.5	0	0	0	0	0	0	0.5	0	0	0	0	0	0	12	0	0	0	0	0
Colle pure	492	0	0	0	0	0	0	0	8	0	0	0	0	0	0	0	0	0	4	6	0	0	0	0	0	0	0	3	0	0.5	0	0	0	0	0	0	0	0	0	0	0	0	0	25	0	0	0	0	0
Colle pure	493	0	0	0	0.5	0	0	0	8	0	0	0	0	0	0	0	0	0	6	4	0	0	0	0	0	0	2	2	0.5	0.5	0.5	0	0	0	0	0	1	0	0	0	0	0	0	7	0	0	0	0	0
Colle pure	494	0	0	0	6	0	0	0	5	0	0	0	0	0	0	0	0	0	5	2	0	0	0	0	0	0	1	11	0.5	0.5	0.5	0	0	0	0	0	0	0	0	0	0	0	0	2	0	0	0	0	0
Colle pure	495	0	0	0	5	0	0	0	8	0	0	0	0	0	0	0	0	0	3	2	0	0	0	0	0	0	0	10	0	2	0	0	0	0	0	0	3	0	0	0	0	0	0	7	0	0	0	0	0
Colle pure	496	0	0	0	4	0	0	0	1	0	0	0	0	0	0	0	0	0	7	3	0	0	0	0	0	0	0.5	8	0.5	0.5	0.5	0	0	0	0	0	5	0	0	0	0	0	0	3	0	0	0	0	0
Colle pure	497	0	0	0	12	0	0	0	2	0	0	0	0	0	0	0	0	0	6	2	0	0	0	0	0	0	1	7	0.5	2	0.5	0	0	0	0	0	3	0	0	0.5	0	0	0	3	0	0	0	0	0
Colle pure	498	0	0	0	8	0	0	0	2	0	0	0	0	0	0	0	0	0	8	7	0	0	0	0	0	0	0	10	0	1	0	0	0	0	0	0	5	0	0	0	0	0	0	11	0	0	0	0	0
Colle pure	499	0	0	0	0	0	0	0	3	0	0	0	0	0	0	0	0.5	0	6	8	0	0	0	0	0	0	3	10	0.5	1	0	0	0	0	0	0	6	0	0	0.5	0	0	0	4	0	0	0	0	0
Colle pure	500	0	0	0	3	0	0	0	8	0	0	0	0	0	0	0	0	0	10	5	0	0	0	0	0	0	0.5	12	0.5	1	0.5	0	0	0	0	0	2	0	0	0	0	0	0	6	0	0	0	0	0
Colle wet	501	0	0	0	0	0	0	0	0	0	0	0	0	0	0	0	0	0	0	0	0	0	0	0	0	0	0	1	0	0	0	0	0	0	0	0	0	0	0	0	0	0.5	0	0.5	0	0	2	0	0
Colle wet	502	0	0	0	0	0	0	0	0	0	0	0	0	0	0	0	0	0	0	0	0	0	0	0	0	0	0	0	0	0	0	0	0	0	0	0	0	0	0	0	0	0	0	0	0	0	0	0	0
Colle wet	503	0	0	0	0	0	0	0	0	0	0	0	0	0	0	0	0	0	0	0	0	0	0	0	0	0	0	0	0	0	0	0	0	0	0	0	0	0	0	0	0	0	0	0	0	0	0	0	0
Colle wet	504	0	0	0	0	0	0	0	0	0	0	0	0	0	0	0	0	0	0	0	0	0	0	0	0	0	0	0	0	0	0	0	0	0	0	0	0	0	0	0	0	0	0	0	0	0	0	0	0
Colle wet	505	0	0	0	0	0	0	0	0	0	0	0	0	0	0	0	0	0	0	0	0	0	0	0	0	0	0	0	0	0	0	0	0	0	0	0	0	0	0	0	0	0	0	0	0	0	0	0	0
Colle wet	506	0	0	0	0	0	0	0	0	0	0	0	0	0	0	0	0	0	0	0	0	0	0	0	0	0	0	0	0	0	0	0	0	0	0	0	0	0	0	0	0	0	0	0	0	0	0	0	0
Colle wet	507	0	0	0	0	0	0	0	0	0	0	0	0	0	0	0	0	0	0	0	0	0	0	0	0	0	0	0	0	0	0	0	0	0	0	0	0	0	0	0	0	0	0	0	0	0	0	0	0
Colle wet	508	0	0	0	0	0	0	0	0	0	0	0	0	0	0	0	0	0	0	0	0	0	0	0	0	0	0	0	0	0	0	0	0	0	0	0	0	0	0	0	0	0	0	0	0	0	0	0	0
Colle wet	509	0	0	0	0	0	0	0	0	0	0	0	0	0	0	0	0	0	0	0	0	0	0	0	0	0	0	0	0	0	0	0	0	0	0	0	0	0	0	0	0	0	0	0	0	0	0	0	0
Colle wet	510	0	0	0	0	0	0	0	0	0	0	0	0	0	0	0	0	0	0	0	0	0	0	0	0	0	0	0	0	0	0	0	0	0	0	0	0	0	0	0	0	0	0	0	0	0	0	0	0
Colle wet	511	0	0	0	0	0	0	0	0	0	0	0	0	0	0	0	0	0.5	0	0	0	0	0	0	0	0	0	0	0.5	0	0	0	0	0	0	0	0	0	0	0	0	0.5	0	1	0	0	2	0	0
Colle wet	512	0	0	0	0	0	0	0	0	0	0	0	0	0	0	0	0	0	0	0	0	0	0	0	0	0	0	0	0	0	0	0	0	0	0	0	0	0	0	0	0	0	0	0	0	0	0	0	0
Colle wet	513	0	0	0.5	0	0	0	0	0	0	0	0	0	0	0	0	0	0	0	0	0	0	0	0	0	0	0	0	0	0	0	0	0	0	0	0	0	0	0	0	0	0	0	0	0	0	0	0	0
Colle wet	514	0	0	0	0	0	0	0	0	0	0	0	0	0	0	0	0	0	0	0	0	0	0	0	0	0	0	0	0	0	0	0	0	0	0	0	0	0	0	0	0	0	0	0	0	0	0	0	0
Colle wet	515	0	0	0	0	0	0	0	0	0	0	0	0	0	0	0	0	0	0	0	0	0	0	0	0	0	0	0	0	0	0	0	0	0	0	0	0	0	0	0	0	0	0	0	0	0	0	0	0
Colle wet	516	0	0	0	0	0	0	0	0	0	0	0	0	0	0	0	0	0	0	0	0	0	0	0	0	0	0	0	0	0	0	0	0	0	0	0	0	0	0	0	0	0	0	0	0	0	0	0	0
Colle wet	517	0	0	0	0	0	0	0	0	0	0	0	0	0	0	0	0	0	0	0	0	0	0	0	0	0	0	0	0	0	0	0	0	0	0	0	0	0	0	0	0	0	0	0	0	0	0	0	0
Colle wet	518	0	0	0	0	0	0	0	0	0	0	0	0	0	0	0	0	0	0	0	0	0	0	0	0	0	0	0	0	0	0	0	0	0	0	0	0	0	0	0	0	0	0	0	0	0	0	0	0
Colle wet	519	0	0	0	0	0	0	0	0	0	0	0	0	0	0	0	0	0	0	0	0	0	0	0	0	0	0	0	0	0	0	0	0	0	0	0	0	0	0	0	0	0	0	0	0	0	0	0	0
Colle wet	520	0	0	0	0	0	0	0	0	0	0	0	0	0	0	0	0	0	0	0	0	0	0	0	0	0	0	0	0	0	0	0	0	0	0	0	0	0	0	0	0	0	0	0	0	0	0	0	0
Colle wet	521	0	0	0	0	0	0	0	0	0	0	0	0	0	0	0	0	1	0	0	0	0	0	0	0	0	0	0	0	0	0	0	0	0	0	0	0	0	0	0	0	0.5	0	0	0	0	1	0	0
Colle wet	522	0	0	0	0	0	0	0	0	0	0	0	0	0	0	0	0	0.5	0	0	0	0	0	0	0	0	0	0	0	0	0	0	0	0	0	0	0	0	0	0	0	0	0	0	0	0	0	0	0
Colle wet	523	0	0	0	0	0	0	0	0	0	0	0	0	0	0	0	0	0	0	0	0	0	0	0	0	0	0	0	0	0	0	0	0	0	0	0	0	0	0	0	0	0	0	0	0	0	0	0	0
Colle wet	524	0	0	0	0	0	0	0	0	0	0	0	0	0	0	0	0	0	0	0	0	0	0	0	0	0	0	0	0	0	0	0	0	0	0	0	0	0	0	0	0	0	0	0	0	0	0	0	0
Colle wet	525	0	0	0	0	0	0	0	0	0	0	0	0	0	0	0	0	0	0	0	0	0	0	0	0	0	0	0	0	0	0	0	0	0	0	0	0	0	0	0	0	0	0	0	0	0	0	0	0
Colle wet	526	0	0	0	0	0	0	0	0	0	0	0	0	0	0	0	0	0	0	0	0	0	0	0	0	0	0	0	0	0	0	0	0	0	0	0	0	0	0	0	0	0	0	0	0	0	0	0	0
Colle wet	527	0	0	0	0	0	0	0	0	0	0	0	0	0	0	0	0	0	0	0	0	0	0	0	0	0	0	0	0	0	0	0	0	0	0	0	0	0	0	0	0	0	0	0	0	0	0	0	0
Colle wet	528	0	0	0	0	0	0	0	0	0	0	0	0	0	0	0	0	0	0	0	0	0	0	0	0	0	0	0	0	0	0	0	0	0	0	0	0	0	0	0	0	0	0	0	0	0	0	0	0
Colle wet	529	0	0	0	0	0	0	0	0	0	0	0	0	0	0	0	0	0	0	0	0	0	0	0	0	0	0	0	0	0	0	0	0	0	0	0	0	0	0	0	0	0	0	0	0	0	0	0	0
Colle wet	530	0	0	0	0	0	0	0	0	0	0	0	0	0	0	0	0	0	0	0	0	0	0	0	0	0	0	0	0	0	0	0	0	0	0	0	0	0	0	0	0	0	0	0	0	0	0	0	0
Colle wet	531	0	0	0	0	0	0	0	0	0	0	0	0	0	0	0	0	1	0	0	0	0	0	0	0	0	0	0	0	0	0	0	0	0	0	0	0	0	0	0	0	0.5	0	0	0	0	0.5	0	0
Colle wet	532	0	0	0	0	0	0	0	0	0	0	0	0	0	0	0	0	0	0	0	0	0	0	0	0	0	0	0	0	0	0	0	0	0	0	0	0	0	0	0	0	0	0	0	0	0	0.5	0	0
Colle wet	533	0	0	0	0	0	0	0	0	0	0	0	0	0	0	0	0	0	0	0	0	0	0	0	0	0	0	0	0	0	0	0	0	0	0	0	0	0	0	0	0	0	0	0	0	0	0	0	0
Colle wet	534	0	0	0	0	0	0	0	0	0	0	0	0	0	0	0	0	0	0	0	0	0	0	0	0	0	0	0	0	0	0	0	0	0	0	0	0	0	0	0	0	0	0	0	0	0	0	0	0
Colle wet	535	0	0	0	0	0	0	0	0	0	0	0	0	0	0	0	0	0	0	0	0	0	0	0	0	0	0	0	0	0	0	0	0	0	0	0	0	0	0	0	0	0	0	0	0	0	0	0	0
Colle wet	536	0	0	0	0	0	0	0	0	0	0	0	0	0	0	0	0	0	0	0	0	0	0	0	0	0	0	0	0	0	0	0	0	0	0	0	0	0	0	0	0	0	0	0	0	0	0	0	0
Colle wet	537	0	0	0	0	0	0	0	0	0	0	0	0	0	0	0	0	0	0	0	0	0	0	0	0	0	0	0	0	0	0	0	0	0	0	0	0	0	0	0	0	0	0	0	0	0	0	0	0
Colle wet	538	0	0	0	0	0	0	0	0	0	0	0	0	0	0	0	0	0	0	0	0	0	0	0	0	0	0	0	0	0	0	0	0	0	0	0	0	0	0	0	0	0	0	0	0	0	0	0	0
Colle wet	539	0	0	0	0	0	0	0	0	0	0	0	0	0	0	0	0	0	0	0	0	0	0	0	0	0	0	0	0	0	0	0	0	0	0	0	0	0	0	0	0	0	0	0	0	0	0	0	0
Colle wet	540	0	0	0	0	0	0	0	0	0	0	0	0	0	0	0	0	0	0	0	0	0	0	0	0	0	0	0	0	0	0	0	0	0	0	0	0	0	0	0	0	0	0	0	0	0	0	0	0
Colle wet	541	0	0	0	0	0	0	0	0	0	0	0	0	0	0	0	0	0	0	0	0	0	0	0	0	0	0	0	0	0	0	0	0	0	0	0	0	0	0	0	0	0	0	0	0	0	0.5	0	0
Colle wet	542	0	0	0	0	0	0	0	0	0	0	0	0	0	0	0	0	0	0	0	0	0	0	0	0	0	0	0	0	0	0	0	0	0	0	0	0	0	0	0	0	0	0	0	0	0	0	0	0
Colle wet	543	0	0	0	0	0	0	0	0	0	0	0	0	0	0	0	0	0	0	0	0	0	0	0	0	0	0	0	0	0	0	0	0	0	0	0	0	0	0	0	0	0	0	0	0	0	0	0	0
Colle wet	544	0	0	0	0	0	0	0	0	0	0	0	0	0	0	0	0	0	0	0	0	0	0	0	0	0	0	0	0	0	0	0	0	0	0	0	0	0	0	0	0	0	0	0	0	0	0	0	0
Colle wet	545	0	0	0	0	0	0	0	0	0	0	0	0	0	0	0	0	0	0	0	0	0	0	0	0	0	0	0	0	0	0	0	0	0	0	0	0	0	0	0	0	0	0	0	0	0	0	0	0
Colle wet	546	0	0	0	0	0	0	0	0	0	0	0	0	0	0	0	0	0	0	0	0	0	0	0	0	0	0	0	0	0	0	0	0	0	0	0	0	0	0	0	0	0	0	0.5	0	0	0	0	0
Colle wet	547	0	0	0	0	0	0	0	0	0	0	0	0	0	0	0	0	0	0	0	0	0	0	0	0	0	0	0	0	0	0	0	0	0	0	0	0	0	0	0	0	0	0	0	0	0	0	0	0
Colle wet	548	0	0	0	0	0	0	0	0	0	0	0	0	0	0	0	0	0	0	0	0	0	0	0	0	0	0	0	0	0	0	0	0	0	0	0	0	0	0	0	0	0	0	0	0	0	0	0	0
Colle wet	549	0	0	0	0	0	0	0	0	0	0	0	0	0	0	0	0	0	0	0	0	0	0	0	0	0	0	0	0	0	0	0	0	0	0	0	0	0	0	0	0	0	0	0	0	0	0	0	0
Colle wet	550	0	0	0	0	0	0	0	0	0	0	0	0	0	0	0	0	0	0	0	0	0	0	0	0	0	0	0	0	0	0	0	0	0	0	0	0	0	0	0	0	0	0	0	0	0	0	0	0
Colle wet	551	0	0	0	0	0	0	0	0	0	0	0	0	0	0	0	0	0.5	0	0	0	0	0	0	0	0	0	0	0.5	0	0	0	0	0	0	0	0	0	0	0.5	0	0	0	0	0	0	0	0	0
Colle wet	552	0	0	0	0	0	0	0	0	0	0	0	0	0	0	0	0	0	0	0	0	0	0	0	0	0	0	0	0	0	0	0	0	0	0	0	0	0	0	0	0	0	0	0	0	0	0	0	0
Colle wet	553	0	0	0	0	0	0	0	0	0	0	0	0	0	0	0	0	0	0	0	0	0	0	0	0	0	0	0	0	0	0	0	0	0	0	0	0	0	0	0	0	0	0	0	0	0	0	0	0
Colle wet	554	0	0	0	0	0	0	0	0	0	0	0	0	0	0	0	0	0	0	0	0	0	0	0	0	0	0	0	0	0	0	0	0	0	0	0	0	0	0	0	0	0	0	0	0	0	0	0	0
Colle wet	555	0	0	0	0	0	0	0	0	0	0	0	0	0	0	0	0	0	0	0	0	0	0	0	0	0	0	0	0	0	0	0	0	0	0	0	0	0	0	0	0	0	0	0	0	0	0	0	0
Colle wet	556	0	0	0	0	0	0	0	0	0	0	0	0	0	0	0	0	0	0	0	0	0	0	0	0	0	0	0	0	0	0	0	0	0	0	0	0	0	0	0	0	0	0	0	0	0	0	0	0
Colle wet	557	0	0	0	0	0	0	0	0	0	0	0	0	0	0	0	0	0	0	0	0	0	0	0	0	0	0	0	0	0	0	0	0	0	0	0	0	0	0	0	0	0	0	0	0.5	0	0	0	0
Colle wet	558	0	0	0	0	0	0	0	0	0	0	0	0	0	0	0	0	0	0	0	0	0	0	0	0	0	0	0	0	0	0	0	0	0	0	0	0	0	0	0	0	0	0	0	0	0	0	0	0
Colle wet	559	0	0	0	0	0	0	0	0	0	0	0	0	0	0	0	0	0	0	0	0	0	0	0	0	0	0	0	0	0	0	0	0	0	0	0	0	0	0	0	0	0	0	0	0	0	0	0	0
Colle wet	560	0	0	0	0	0	0	0	0	0	0	0	0	0	0	0	0	0	0	0	0	0	0	0	0	0	0	0	0	0	0	0	0	0	0	0	0	0	0	0	0	0	0	0.5	0	0	0	0	0
Colle wet	561	0	0	0	0	0	0	0	0	0	0	0	0	0	0	0	0	0	0	0	0	0	0	0	0	0	0	0	0	0	0	0	0	0	0	0	0	0	0	0	0	0.5	0	0	0	0	0	0	0
Colle wet	562	0	0	0	0	0	0	0	0	0	0	0	0	0	0	0	0	0	0	0	0	0	0	0	0	0	0	0	0	0	0	0	0	0	0	0	0	0	0	0	0	0	0	0	0	0	0	0	0
Colle wet	563	0	0	0	0	0	0	0	0	0	0	0	0	0	0	0	0	0	0	0	0	0	0	0	0	0	0	0	0	0	0	0	0	0	0	0	0	0	0	0	0	0	0	0	0	0	0	0	0
Colle wet	564	0	0	0	0	0	0	0	0	0	0	0	0	0	0	0	0	0	0	0	0	0	0	0	0	0	0	0	0	0	0	0	0	0	0	0	0	0	0	0	0	0	0	0	0	0	0	0	0
Colle wet	565	0	0	0	0	0	0	0	0	0	0	0	0	0	0	0	0	0	0	0	0	0	0	0	0	0	0	0	0	0	0	0	0	0	0	0	0	0	0	0	0	0	0	0	0	0	0	0	0
Colle wet	566	0	0	0	0	0	0	0	0	0	0	0	0	0	0	0	0	0	0	0	0	0	0	0	0	0	0	0	0	0	0	0	0	0	0	0	0	0	0	0	0	0	0	0	0	0	0	0	0
Colle wet	567	0	0	0	0	0	0	0	0	0	0	0	0	0	0	0	0	0	0	0	0	0	0	0	0	0	0	0	0	0	0	0	0	0	0	0	0	0	0	0	0	0	0	0	0	0	0	0	0
Colle wet	568	0	0	0	0	0	0	0	0	0	0	0	0	0	0	0	0	0	0	0	0	0	0	0	0	0	0	0	0	0	0	0	0	0	0	0	0	0	0	0	0	0	0	0	0	0	0	0	0
Colle wet	569	0	0	0	0	0	0	0	0	0	0	0	0	0	0	0	0	0	0	0	0	0	0	0	0	0	0	0	0	0	0	0	0	0	0	0	0	0	0	0	0	0	0	0	0	0	0	0	0
Colle wet	570	0	0	0	0	0	0	0	0	0	0	0	0	0	0	0	0	0	0	0	0	0	0	0	0	0	0	0	0	0	0	0	0	0	0	0	0	0	0	0	0	0	0	0	0	0	0	0	0
Colle wet	571	0	0	0	0	0	0	0	0	0	0	0	0	0	0	0	0	0	0	0	0	0	0	0	0	0	0	0	0	0	0	0	0	0	0	0	0	0	0	0	0	0	0	0	0	0	0	0	0
Colle wet	572	0	0	0	0	0	0	0	0	0	0	0	0	0	0	0	0	0	0	0	0	0	0	0	0	0	0	0	0	0	0	0	0	0	0	0	0	0	0	0	0	0	0	0	0	0	0	0	0
Colle wet	573	0	0	0	0	0	0	0	0	0	0	0	0	0	0	0	0	0	0	0	0	0	0	0	0	0	0	0	0	0	0	0	0	0	0	0	0	0	0	0	0	0	0	0	0	0	0	0	0
Colle wet	574	0	0	0	0	0	0	0	0	0	0	0	0	0	0	0	0	0	0	0	0	0	0	0	0	0	0	0	0	0	0	0	0	0	0	0	0	0	0	0	0	0	0	0	0	0	0	0	0
Colle wet	575	0	0	0	0	0	0	0	0	0	0	0	0	0	0	0	0	0	0	0	0	0	0	0	0	0	0	0	0	0	0	0	0	0	0	0	0	0	0	0	0	0	0	0	0	0	0	0	0
Colle wet	576	0	0	0	0	0	0	0	0	0	0	0	0	0	0	0	0	0	0	0	0	0	0	0	0	0	0	0	0	0	0	0	0	0	0	0	0	0	0	0	0	0	0	0	0	0	0	0	0
Colle wet	577	0	0	0	0	0	0	0	0	0	0	0	0	0	0	0	0	0	0	0	0	0	0	0	0	0	0	0	0	0	0	0	0	0	0	0	0	0	0	0	0	0	0	0	0	0	0	0	0
Colle wet	578	0	0	0	0	0	0	0	0	0	0	0	0	0	0	0	0	0	0	0	0	0	0	0	0	0	0	0	0	0	0	0	0	0	0	0	0	0	0	0	0	0	0	0	0	0	0	0	0
Colle wet	579	0	0	0	0	0	0	0	0	0	0	0	0	0	0	0	0	0	0	0	0	0	0	0	0	0	0	0	0	0	0	0	0	0	0	0	0	0	0	0	0	0	0	0	0	0	0	0	0
Colle wet	580	0	0	0	0	0	0	0	0	0	0	0	0	0	0	0	0	0	0	0	0	0	0	0	0	0	0	0	0	0	0	0	0	0	0	0	0	0	0	0	0	0	0	0	0	0	0	0	0
Colle wet	581	0	0	0	0	0	0	0	0	0	0	0	0	0	0	0	0	0	0	0	0	0	0	0	0	0	0	0	0	0	0	0	0	0	0	0	0	0	0	0	0	0	0	0	0	0	0	0	0
Colle wet	582	0	0	0	0	0	0	0	0	0	0	0	0	0	0	0	0	0	0	0	0	0	0	0	0	0	0	0	0	0	0	0	0	0	0	0	0	0	0	0	0	0	0	0	0	0	0	0	0
Colle wet	583	0	0	0	0	0	0	0	0	0	0	0	0	0	0	0	0	0	0	0	0	0	0	0	0	0	0	0	0	0	0	0	0	0	0	0	0	0	0	0	0	0	0	0	0	0	0	0	0
Colle wet	584	0	0	0	0	0	0	0	0	0	0	0	0	0	0	0	0	0	0	0	0	0	0	0	0	0	0	0	0	0	0	0	0	0	0	0	0	0	0	0	0	0	0	0	0	0	0	0	0
Colle wet	585	0	0	0	0	0	0	0	0	0	0	0	0	0	0	0	0	0	0	0	0	0	0	0	0	0	0	0	0	0	0	0	0	0	0	0	0	0	0	0	0	0	0	0	0	0	0	0	0
Colle wet	586	0	0	0	0	0	0	0	0	0	0	0	0	0	0	0	0	0	0	0	0	0	0	0	0	0	0	0	0	0	0	0	0	0	0	0	0	0	0	0	0	0	0	0	0	0	0	0	0
Colle wet	587	0	0	0	0	0	0	0	0	0	0	0	0	0	0	0	0	0	0	0	0	0	0	0	0	0	0	0	0	0	0	0	0	0	0	0	0	0	0	0	0	0	0	0	0	0	0	0	0
Colle wet	588	0	0	0	0	0	0	0	0	0	0	0	0	0	0	0	0	0	0	0	0	0	0	0	0	0	0	0	0	0	0	0	0	0	0	0	0	0	0	0	0	0	0	0	0	0	0	0	0
Colle wet	589	0	0	0	0	0	0	0	0	0	0	0	0	0	0	0	0	0	0	0	0	0	0	0	0	0	0	0	0	0	0	0	0	0	0	0	0	0	0	0	0	0	0	0	0	0	0	0	0
Colle wet	590	0	0	0	0	0	0	0	0	0	0	0	0	0	0	0	0	0	0	0	0	0	0	0	0	0	0	0	0	0	0	0	0	0	0	0	0	0	0	0	0	0	0	0	0	0	0	0	0
Colle wet	591	0	0	0	0	0	0	0	0	0	0	0	0	0	0	0	0	0	0	0	0	0	0	0	0	0	0	0	0	0	0	0	0	0	0	0	0	0	0	0	0	0	0	0	0	0	0	0	0
Colle wet	592	0	0	0	0	0	0	0	0	0	0	0	0	0	0	0	0	0	0	0	0	0	0	0	0	0	0	0	0	0	0	0	0	0	0	0	0	0	0	0	0	0	0	0	0	0	0	0	0
Colle wet	593	0	0	0	0	0	0	0	0	0	0	0	0	0	0	0	0	0	0	0	0	0	0	0	0	0	0	0	0	0	0	0	0	0	0	0	0	0	0	0	0	0	0	0	0	0	0	0	0
Colle wet	594	0	0	0	0	0	0	0	0	0	0	0	0	0	0	0	0	0	0	0	0	0	0	0	0	0	0	0	0	0	0	0	0	0	0	0	0	0	0	0	0	0	0	0	0	0	0	0	0
Colle wet	595	0	0	0	0	0	0	0	0	0	0	0	0	0	0	0	0	0	0	0	0	0	0	0	0	0	0	0	0	0	0	0	0	0	0	0	0	0	0	0	0	0	0	0	0	0	0	0	0
Colle wet	596	0	0	0	0	0	0	0	0	0	0	0	0	0	0	0	0	0	0	0	0	0	0	0	0	0	0	0	0	0	0	0	0	0	0	0	0	0	0	0	0	0	0	0	0	0	0	0	0
Colle wet	597	0	0	0	0	0	0	0	0	0	0	0	0	0	0	0	0	0	0	0	0	0	0	0	0	0	0	0	0	0	0	0	0	0	0	0	0	0	0	0	0	0	0	0	0	0	0	0	0
Colle wet	598	0	0	0	0	0	0	0	0	0	0	0	0	0	0	0	0	0	0	0	0	0	0	0	0	0	0	0	0	0	0	0	0	0	0	0	0	0	0	0	0	0	0	0	0	0	0	0	0
Colle wet	599	0	0	0	0	0	0	0	0	0	0	0	0	0	0	0	0	0	0	0	0	0	0	0	0	0	0	0	0	0	0	0	0	0	0	0	0	0	0	0	0	0	0	0	0	0	0	0	0
Colle wet	600	0	0	0	0	0	0	0	0	0	0	0	0	0	0	0	0	0	0	0	0	0	0	0	0	0	0	0	0	0	0	0	0	0	0	0	0	0	0	0	0	0	0	0	0	0	0	0	0
Levionaz rocky	601	0	0	4	0	0	0	0	0	0	0	0	0	0	0	0	0	0.5	0	0	0	0	0	0	0	0	1	0.5	0	0	0	0	0	0	0	0	0	0	0	0	0	0	0	0	0	0	0	0	0
Levionaz rocky	602	0	0	2	0	0	0	0	0	0	0	0	0	0	0	0	0	0	0	0	0	0	0	0	0	0	4	0.5	0	0	0	0	0	0	0	0	0	0	0	0	0	0	0	0	0	0	0	0	0
Levionaz rocky	603	0	0	1	0	0	0	0	0	0	0	0	0	0	0	0	0	0	0	0	0	0	0	0	0	0	4	0	0	0	0	0	0	0	0	0	0	0	0	0	0	0	0	0	0	0	0	0	0
Levionaz rocky	604	0	0	5	0	0	0	0	0	0	0	0	0	0	0	0	0	0	0	0	0	0	0	0	0	0	3	0.5	0	0	0	0	0	0	0	0	0	0	0	0	0	0	0	0	0	0	0.5	0	0
Levionaz rocky	605	0	0	3	0	0	0	0	0	0	0	0	0	0	0	0	0	0	0	0	0	0	0	0	0	0	25	0	0	0.5	0	0	0	0	0	0	0	0	0	0	0	0	0	0	0	0	0	0	0
Levionaz rocky	606	0	0	5	0	0	0	0	0	0	0	0	0	0	0	0	0	0	0	0	0	0	0	0	0	0	42	0	0	0	0	0	0	0	0	0	0	0	0	0	0	0.5	0	0	0	0	0	0	0
Levionaz rocky	607	0	0	6	0	0	0	0	0	0	0	0	0	0	0	0	0	0	0	0	0	0	0	0	0	0	4	0	0	0	0	0	0	0	0	0	0	0	0	0	0	0	0	0	0	0	0	0	0
Levionaz rocky	608	0	0	4	0	0	0	0	0.5	0	0	0	0	0	0	0	0	0	0	0	0	0	0	0	0	0	26	0.5	0	0	0	0	0	0	0	0	0	0	0	0	0	0	0	0	0	0	0.5	0	0
Levionaz rocky	609	0	0	8	0	0	0	0	0	0	0	0	0	0	0	0	0	0	0	0	0	0	0	0	0	0	22	0	0	0	0	0	0	0	0	0	0	0	0	0	0	0	0	0	0	0	0	0	0
Levionaz rocky	610	0	0	12	0	0	0	0	0	0	0	0	0	0	0	0	0	0.5	0	0	0	0	0	0	0	0	7	0	0	0	0	0	0	0	0	0	0	0	0	0	0	0	0	0	0	0	0	0	0
Levionaz rocky	611	0	0	10	0	0	0	0	0	0	0	0	0	0	0	0	0	0.5	0	0	0	0	0	0	0	0	8	0	0	0	0	0	0	0	0	0	0	0	0	0	0	0	0	0	0	0	0	0	0
Levionaz rocky	612	0	0	7	0	0	0	0	0	0	0	0	0	0	0	0	0	0	0	0	0	0	0	0	0	0	12	0	0	0	0	0	0	0	0	0	0	0	0	0	0	0	0	0	0	0	0	0	0
Levionaz rocky	613	0	0	6	0	0	0	0	0	0	0	0	0	0	0	0	0	0	0	0	0	0	0	0	0	0	5	0	0	0	0	0	0	0	0	0	0	0	0	0	0	0	0	0	0	0	0	0	0
Levionaz rocky	614	0	0	15	0	0	0	0	0	0	0	0	0	0	0	0	0	0	0	0	0	0	0	0	0	0	14	0.5	0	0	0	0	0	0	0	0	0	0	0	0	0	0	0	0	0	0	2	0	0
Levionaz rocky	615	0	0	5	0	0	0	0	0	0	0	0	0	0	0	0	0	0	0	0	0	0	0	0	0	0	18	0.5	0	0	0	0	0	0	0	0	0	0	0	0	0	0	0	0	0	0	1	0	0
Levionaz rocky	616	0	0	3	0	0	0	0	0	0	0	0	0	0	0	0	0	0	0	0	0	0	0	0	0	0	25	0	0	0	0	0	0	0	0	0	0	0	0	0	0	0	0	0	0	0	0	0	0
Levionaz rocky	617	0	0	3	0	0	0	0	0	0	0	0	0	0	0	0	0	0	0	0	0	0	0	0	0	0	16	0	0	0.5	0	0	0	0	0	0	0	0	0	0	0	0	0	0	0	0	0	0	0
Levionaz rocky	618	0	0	2	0	0	0	0	0	0	0	0	0	0	0	0	0	0	0.5	0	0	0	0	0	0	0	30	0	0	0	0	0	0	0	0	0	0	0	0	0	0	0	0	0	0	0	0	0	0
Levionaz rocky	619	0	0	6	0	0	0	0	0	0	0	0	0	0	0	0	0	0	1	0	0	0	0	0	0	0	23	0.5	0	0	0	0	0	0	0	0	0	0	0	0	0	0	0	0	0	0	0	0	0
Levionaz rocky	620	0.5	0	12	0	0	0	0	1	0	0	0	0	0	0	0	0	0	0.5	0	0	0	0	0	0	0	8	0.5	0	0	0	0	0	0	0	0	0	0	0	0	0	0	0	0	0	0	0	0	0
Levionaz rocky	621	0	0	3	0	0	0	0	0	0	0	0	0	0	0	0	0	0.5	0	0	0	0	0	0	0	0	0.5	0	0	0	0	0	0	0	0	0	0	0	0	0	0	0	0	0	0	0	0	0	0
Levionaz rocky	622	0	0	8	0	0	0	0	0	0	0	0	0	0	0	0	0	0	0	0	0	0	0	0	0	0	6	0	0	0	0	0	0	0	0	0	0	0	0	0	0	0	0	0	0	0	0	0	0
Levionaz rocky	623	0	0	4	0	0	0	0	0	0	0	0	0	0	0	0	0	0	0	0	0	0	0	0	0	0	22	0	0	0	0	0	0	0	0	0	0	0	0	0	0	0	0	0	0	0	0.5	0	0
Levionaz rocky	624	0	0	10	0	0	0	0	0	0	0	0	0	0	0	0	0	0	0	0	0	0	0	0	0	0	3	0	0	0	0	0	0	0	0	0	0	0	0	0	0	0	0	0	0	0	0.5	0	0
Levionaz rocky	625	0	0	18	0	0	0	0	0	0	0.5	0	0	0	0	0	0	0	0	0	0	0	0	0	0	0	6	0	0	0	0	0	0	0	0	0	0	0	0	0	0	0	0	0	0	0	14	0	0
Levionaz rocky	626	0	0	12	0	0	0	0	0	0	0	0	0	0	0	0	0	0	0	0	0	0	0	0	0	0	10	0.5	0	0	0	0	0	0	0	0	0	0	0	0	0	0	0	0	0	0	1	0	0
Levionaz rocky	627	0	0	9	0	0	0	0	0	0	0	0	0	0	0	0	0	0	0	0	0	0	0	0	0	0	25	0	0	0	0	0	0	0	0	0	0	0	0	0	0	0	0	0	0	0	0	0	0
Levionaz rocky	628	0	0	4	0	0	0	0	0	0	0	0	0	0	0	0	0	0	0	0	0	0	0	0	0	0	22	0	0	0	0	0	0	0	0	0	0	0	0	0	0	0	0	0	0	0	0.5	0	0
Levionaz rocky	629	0	0	3	0	0	0	0	0	0	0	0	0	0	0	0	0	0	0	0	0	0	0	0	0	0	16	0	0	0	0	0	0	0	0	0	0	0	0	0	0	0	0	0	0	0	0	0	0
Levionaz rocky	630	0	0	4	0	0	0	0	0	0	0	0	0	0	0	0	0	0.5	0	0	0	0	0	0	0	0	8	1	0	0	0	0	0	0	0	0	0	0	0	0	0	0	0	0	0	0	0.5	0	0
Levionaz rocky	631	0	0	1	0	0	0	0	0	0	0	0	0	0	0	0	0	0.5	0	0	0	0	0	0	0	0	4	0	0	0	0	0	0	0	0	0	0	0	0	0	0	0	0	0	0	0	0	0	0
Levionaz rocky	632	0	0	8	0	0	0	0	0	0	0	0	0	0	0	0	0	0	0	0	0	0	0	0	0	0	0	0	0	0	0	0	0	0	0	0	0	0	0	0	0	0	0	0	0	0	0	0	0
Levionaz rocky	633	0	0	4	0	0	0	0	0	0	0	0	0	0	0	0	0	0	0	0	0	0	0	0	0	0	2	0	0	0	0	0	0	0	0	0	0	0	0	0	0	0	0	0	0	0	0	0	0
Levionaz rocky	634	0	0	5	0	0	0	0	0	0	0	0	0	0	0	0	0	0	0	0	0	0	0	0	0	0	1	0.5	0	0	0	0	0	0	0	0	0	0	0	0	0	0	0	0	0	0	0	0	0
Levionaz rocky	635	0	0	10	0	0	0	0	0	0	0	0	0	0	0	0	0	0	0	0	0	0	0	0	0	0	1	0	0	0	0	0	0	0	0	0	0	0	0	0	0	0	0	0	0	0	0	0	0
Levionaz rocky	636	0	0	14	0	0	0	0	0	0	0	0	0	0	0	0	0	0	0	0	0	0	0	0	0	0	0	0	0	0	0	0	0	0	0	0	0	0	0	0	0	0	0	0	0	0	0	0	0
Levionaz rocky	637	0	0	6	0	0	0	0	0	0	0	0	0	0	0	0	0	0	0	0	0	0	0	0	0	0	5	0	0	1	0	0	0	0	0	0	0	0	0	0	0	0	0	0	0	0	0.5	0	0
Levionaz rocky	638	0	0	3	0	0	0	0	0	0	0	0	0	0	0	0	0	0	0	0	0	0	0	0	0	0	10	0	0	0	0	0	0	0	0	0	0	0	0	0	0	0	0	0	0	0	0	0	0
Levionaz rocky	639	0	0	1	0	0	0	0	0	0	0	0	0	0	0	0	0	0	0	0	0	0	0	0	0	0	12	0.5	0	0	0	0	0	0	0	0	0	0	0	0	0	0	0	0	0	0	0	0	0
Levionaz rocky	640	0	0	14	0	0	0	0	0	0	0	0	0	0	0	0	0	0	0	0	0	0	0	0	0	0	4	0.5	0	0	0	0	0	0	0	0	0	0	0	0	0	0	0	0	0	0	1	0	0
Levionaz rocky	641	0	0	1	0	0	0	0	0	0	0	0	0	0	0	0	0	0.5	0	0	0	0	0	0	0	0	1	0	0	0	0	0	0	0	0	0	0	0	0	0	0	0	0	0	0	0	0	0	0
Levionaz rocky	642	0	0	0.5	0	0	0	0	0	0	0	0	0	0	0	0	0	0.5	0	0	0	0	0	0	0	0	0	0	0	0	0	0	0	0	0	0	0	0	0	0	0	0	0	0	0	0	0	0	0
Levionaz rocky	643	0	0	3	0	0	0	0	0	0	0	0	0	0	0	0	0	0	0	0	0	0	0	0	0	0	0.5	0	0	0	0	0	0	0	0	0	0	0	0	0	0	0	0	0	0	0	0	0	0
Levionaz rocky	644	0	0	7	0	0	0	0	0	0	0	0	0	0	0	0	0	0	0	0	0	0	0	0	0	0	4	0.5	0	0	0	0	0	0	0	0	0	0	0	0	0	0	0	0	0	0	0	0	0
Levionaz rocky	645	0	0	10	0	0	0	0	0	0	0	0	0	0	0	0	0	0.5	0	0	0	0	0	0	0	0	4	0	0	0	0	0	0	0	0	0	0	0	0	0	0	0	0	0	0	0	0	0	0
Levionaz rocky	646	0	0	8	0	0	0	0	0	0	0	0	0	0	0	0	0	0	0.5	0	0	0	0	0	0	0	1	0.5	0	0	0	0	0	0	0	0	0	0	0	0	0	0	0	0	0	0	0	0	0
Levionaz rocky	647	0	0	16	0	0	0	0	0	0	0	0	0	0	0	0	0	0	0	0	0	0	0	0	0	0	3	0	0	0	0	0	0	0	0	0	0	0	0	0	0	0	0	0	0	0	0.5	0.5	0
Levionaz rocky	648	0	0	3	0	0	0	0	0	0	0	0	0	0	0	0	0	0	0	0	0	0	0	0	0	0	16	0.5	0	0	0	0	0	0	0	0	0	0	0	0	0	0	0	0	0	0	0.5	0	0
Levionaz rocky	649	0	0	1	0	0	0	0	0	0	0	0	0	0	0	0	0	0	0	0	0	0	0	0	0	0	20	0.5	0	0	0	0	0	0	0	0	0	0	0	0	0	0	0	0	0	0	0.5	0	0
Levionaz rocky	650	0	0	12	0	0	0	0	0	0	0	0	0	0	0	0	0	0.5	0	0	0	0	0	0	0	0	22	0.5	0	0	0	0	0	0	0	0	0	0	0	0	0	0	0	0	0	0	0	0	0
Levionaz rocky	651	0	0	3	0	0	0	0	1	0	0	0	0	0	0	0	0	0	0	0	0	0	0	0	0	0	0	0	0	0	0	0	0	0	0	0	0	0	0	0	0	0	0	0	0	0	0	0	0
Levionaz rocky	652	0	0	5	0	0	0	0	0	0	0	0	0	0	0	0	0	0	0	0	0	0	0	0	0	0	0	0	0	0	0	0	0	0	0	0	0	0	0	0	0	0	0	0	0	0	0.5	0	0
Levionaz rocky	653	0	0	12	0	0	0	0	0	0	0	0	0	0	0	0	0	0	0	0	0	0	0	0	0	0	0	0	0	0	0	0	0	0	0	0	0	0	0	0	0	0	0	0	0	0	0	0	0
Levionaz rocky	654	0	0	10	0	0	0	0	0	0	0	0	0	0	0	0	0	0	0	0	0	0	0	0	0	0	4	0	0	0	0	0	0	0	0	0	0	0	0	0	0	0	0	0	0	0	0	0	0
Levionaz rocky	655	0	0	1	0	0	0	0	0	0	0	0	0	0	0	0	0	0	0	0	0	0	0	0	0	0	0	0	0	0	0	0	0	0	0	0	0	0	0	0	0	0	0	0	0	0	0	0	0
Levionaz rocky	656	0	0	4	0	0	0	0	0	0	0	0	0	0	0	0	0	0.5	0	0	0	0	0	0	0	0	0.5	0.5	0	2	0	0	0	0	0	0	0	0	0	0	0	0	0	0	0	0	0	0	0
Levionaz rocky	657	0	0	12	0	0	0	0	0	0	0	0	0	0	0	0	0	0.5	0	0	0	0	0	0	0	0	0.5	0	0	0	0	0	0	0	0	0	0	0	0	0	0	0	0	0	0	0	0	0	0
Levionaz rocky	658	0	0	3	0	0	0	0	0	0	0	0	0	0	0	0	0	0	0	0	0	0	0	0	0	0	20	0.5	0	0	0	0	0	0	0	0	0	0	0	0	0	0	0	0	0	0	0	0	0
Levionaz rocky	659	0	0	3	0	0	0	0	0	0	0	0	0	0	0	0	0	0	0	0	0	0	0	0	0	0	30	0.5	0	0	0	0	0	0	0	0	0	0	0	0	0	0	0	0	0	0	0	0	0
Levionaz rocky	660	0	0	0.5	0	0	0	0	0	0	0	0	0	0	0	0	0	0	0	0	0	0	0	0	0	0	48	1	0	0	0	0	0	0	0	0	0	0	0	0	0	0	0	0	0	0	0	0	0
Levionaz rocky	661	0	0	3	0	0	0	0	0	0	0	0	0	0	0	0	0	0	0	0	0	0	0	0	0	0	0.5	0	0	0	0	0	0	0	0	0	0	0	0	0	0	0	0	0	0	0	0	0	0
Levionaz rocky	662	0	0	5	0	0	0	0	0	0	0	0	0	0	0	0	0	0	0	0	0	0	0	0	0	0	0	0	0	0	0	0	0	0	0	0	0	0	0	0	0	0	0	0	0	0	0	0	0
Levionaz rocky	663	0	0	3	0	0	0	0	0	0	0	0	0	0	0	0	0	0	0	0	0	0	0	0	0	0	0	0	0	0	0	0	0	0	0	0	0	0	0	0	0	0	0	0	0	0	0	0	0
Levionaz rocky	664	0	0	4	0	0	0	0	0	0	0	0	0	0	0	0	0	0	0	0	0	0	0	0	0	0	0	0	0	0	0	0	0	0	0	0	0	0	0	0	0	0	0	0	0	0	0	0	0
Levionaz rocky	665	0	0	6	0	0	0	0	0	0	0	0	0	0	0	0	0	0	0	0	0	0	0	0	0	0	0	0	0	0	0	0	0	0	0	0	0	0	0	0	0	0	0	0	0	0	0	0	0
Levionaz rocky	666	0	0	10	0	0	0	0	0	0	0	0	0	0	0	0	0	0.5	0	0	0	0	0	0	0	0	1	0	0	0	0	0	0	0	0	0	0	0	0	0	0	0	0	0	0	0	0	0	0
Levionaz rocky	667	0	0	24	0	0	0	0	0	0	0	0	0	0	0	0	0	0.5	0	0	0	0	0	0	0	0	1	0	0	0	0	0	0	0	0	0	0	0	0	0	0	0	0	0	0	0	0	0	0
Levionaz rocky	668	0	0	13	0	0	0	0	0	0	0	0	0	0	0	0	0	0	0	0	0	0	0	0	0	0	0.5	0	0	0	0	0	0	0	0	0	0	0	0	0	0	0	0	0	0	0	0	0	0
Levionaz rocky	669	0	0	15	0	0	0	0	0	0	0	0	0	0	0	0	0	0	0	0	0	0	0	0	0	0	8	1	0	0	0	0	0	0	0	0	0	0	0	0	0	0	0	0	0	0	0	0	0
Levionaz rocky	670	0	0	12	0	0	0	0	0	0	0	0	0	0	0	0	0	0	0	0	0	0	0	0	0	0	16	0	0	0	0	0	0	0	0	0	0	0	0	0	0	0	0	0	0	0	0	0	0
Levionaz rocky	671	0	0	6	0	0	0	0	0	0	0	0	0	0	0	0	0	0	0	0	0	0	0	0	0	0	0	0	0	0	0	0	0	0	0	0	0	0	0	0	0	0	0	0	0	0	0	0	0
Levionaz rocky	672	0	0	10	0	0	0	0	0	0	0	0	0	0	0	0	0	0	0	0	0	0	0	0	0	0	0	0	0	0	0	0	0	0	0	0	0	0	0	0	0	0	0	0	0	0	0	0	0
Levionaz rocky	673	0	0	4	0	0	0	0	0	0	0	0	0	0	0	0	0	0	0	0	0	0	0	0	0	0	0	0	0	0	0	0	0	0	0	0	0	0	0	0	0	0	0	0	0	0	0	0	0
Levionaz rocky	674	0	0	7	0	0	0	0	0	0	0	0	0	0	0	0	0	0	0	0	0	0	0	0	0	0	0	0	0	0	0	0	0	0	0	0	0	0	0	0	0	0	0	0	0	0	0	0	0
Levionaz rocky	675	0	0	16	0	0	0	0	0	0	0	0	0	0	0	0	0	0	0	0	0	0	0	0	0	0	0	0	0	0	0	0	0	0	0	0	0	0	0	0	0	0	0	0	0	0	0	0	0
Levionaz rocky	676	0	0	8	0	0	0	0	0	0	0	0	0	0	0	0	0	0	0	0	0	0	0	0	0	0	0	0	0	0	0	0	0	0	0	0	0	0	0	0	0	0	0	0	0	0	0	0	0
Levionaz rocky	677	0	0	5	0	0	0	0	0	0	0	0	0	0	0	0	0	0	0	0	0	0	0	0	0	0	4	0	0	0	0	0	0	0	0	0	0	0	0	0	0	0	0	0	0	0	0	0	0
Levionaz rocky	678	0	0	5	0	0	0	0	0	0	0	0	0	0	0	0	0	0	0	0	0	0	0	0	0	0	0.5	0	0	0	0	0	0	0	0	0	0	0	0	0	0	0	0	0	0	0	0	0	0
Levionaz rocky	679	0	0	15	0	0	0	0	0	0	0	0	0	0	0	0	0	0	0	0	0	0	0	0	0	0	0	0	0	0	0	0	0	0	0	0	0	0	0	0	0	0	0	0	0	0	0	0	0
Levionaz rocky	680	0	0	0	0	0	0	0	0	0	0	0	0	0	0	0	0	0	0	0	0	0	0	0	0	0	0	0	0	0	0	0	0	0	0	0	0	0	0	0	0	0	0	0	0	0	0	0	0
Levionaz rocky	681	0	0	6	0	0	0	0	0	0	0	0	0	0	0	0	0	0	0	0	0	0	0	0	0	0	0.5	0.5	0	0	0	0	0	0	0	0	0	0	0	0	0	0	0	0	0	0	0	0	0
Levionaz rocky	682	0	0	8	0	0	0	0	0	0	0	0	0	0	0	0	0	0	0	0	0	0	0	0	0	0	0.5	0	0	0	0	0	0	0	0	0	0	0	0	0	0	0	0	0	0	0	0	0	0
Levionaz rocky	683	0	0	3	0	0	0	0	0	0	0	0	0	0	0	0	0	0	0	0	0	0	0	0	0	0	0	0	0	0	0	0	0	0	0	0	0	0	0	0	0	0	0	0	0	0	0	0	0
Levionaz rocky	684	0	0	20	0	0	0	0	0	0	0	0	0	0	0	0	0	0	0	0	0	0	0	0	0	0	0	0	0	0	0	0	0	0	0	0	0	0	0	0	0	0	0	0	0	0	0	0	0
Levionaz rocky	685	0	0	12	0	0	0	0	0	0	0	0	0	0	0	0	0	0	0	0	0	0	0	0	0	0	0.5	0	0	0	0	0	0	0	0	0	0	0	0	0	0	0	0	0	0	0	0	0	0
Levionaz rocky	686	0	0	2	0	0	0	0	0	0	0	0	0	0	0	0	0	0.5	0	0	0	0	0	0	0	0	1	0	0	0	0	0	0	0	0	0	0	0	0	0	0	0	0	0	0	0	0	0	0
Levionaz rocky	687	0	0	6	0	0	0	0	0	0	0	0	0	0	0	0	0	0	0	0	0	0	0	0	0	0	1	0	0	0	0	0	0	0	0	0	0	0	0	0	0	0	0	0	0	0	0	0	0
Levionaz rocky	688	0	0	2	0	0	0	0	0	0	0	0	0	0	0	0	0	0	0	0	0	0	0	0	0	0	0	0	0	0	0	0	0	0	0	0	0	0	0	0	0	0	0	0	0	0	0	0	0
Levionaz rocky	689	0	0	8	0	0	0	0	0	0	0	0	0	0	0	0	0	0	0	0	0	0	0	0	0	0	0	0	0	0	0	0	0	0	0	0	0	0	0	0	0	0	0	0	0	0	0	0	0
Levionaz rocky	690	0	0	6	0	0	0	0	0	0	0	0	0	0	0	0	0	0	0	0	0	0	0	0	0	0	1	0	0	0	0	0	0	0	0	0	0	0	0	0	0	0	0	0	0	0	0	0	0
Levionaz rocky	691	0	0	1	0	0	0	0	0	0	0	0	0	0	0	0	0	0	0	0	0	0	0	0	0	0	0	0	0	0	0	0	0	0	0	0	0	0	0	0	0	0	0	0	0	0	0	0	0
Levionaz rocky	692	0	0	2	0	0	0	0	0	0	0	0	0	0	0	0	0	0	0	0	0	0	0	0	0	0	0	0	0	0	0	0	0	0	0	0	0	0	0	0	0	0	0	0	0	0	0	0	0
Levionaz rocky	693	0	0	3	0	0	0	0	0	0	0	0	0	0	0	0	0	0	0	0	0	0	0	0	0	0	0	0	0	0	0	0	0	0	0	0	0	0	0	0	0	0	0	0	0	0	0	0	0
Levionaz rocky	694	0	0	5	0	0	0	0	0	0	0	0	0	0	0	0	0	0.5	0	0	0	0	0	0	0	0	0	0	0	0	0	0	0	0	0	0	0	0	0	0	0	0	0	0	0	0	0	0	0
Levionaz rocky	695	0	0	3	0	0	0	0	0	0	0	0	0	0	0	0	0	0	0	0	0	0	0	0	0	0	0	0	0	0	0	0	0	0	0	0	0	0	0	0	0	0	0	0	0	0	0	0	0
Levionaz rocky	696	0	0	6	0	0	0	0	0	0	0	0	0	0	0	0	0	0	0	0	0	0	0	0	0	0	0	0	0	0	0	0	0	0	0	0	0	0	0	0	0	0	0	0	0	0	0	0	0
Levionaz rocky	697	0	0	5	0	0	0	0	0	0	0	0	0	0	0	0	0	0	0	0	0	0	0	0	0	0	0	0	0	0	0	0	0	0	0	0	0	0	0	0	0	0	0	0	0	0	0	0	0
Levionaz rocky	698	0	0	4	0	0	0	0	0	0	0	0	0	0	0	0	0	0	0	0	0	0	0	0	0	0	0	0	0	0	0	0	0	0	0	0	0	0	0	0	0	0	0	0	0	0	0.5	0	0
Levionaz rocky	699	0	0	20	0	0	0	0	0	0	0	0	0	0	0	0	0	0	0	0	0	0	0	0	0	0	2	0	0	0	0	0	0	0	0	0	0	0	0	0	0	0	0	0	0	0	0	0	0
Levionaz rocky	700	0	0	4	0	0	0	0	0	0	5	0	0	0	0	0	0	0	0	0	0	0	0	0	0	0	4	0	0	0.5	0	0	0	0	0	0	0	0	0	0	0	0	0	0	0	0	0	0	0
Levionaz pure	701	0.5	0	8	0	0	0	0	0	0	0	0	0	0	0	0	0	0	0	0	0	0	0	0	0	0	0	0	0	0.5	0	0	0	1	0	0	0	0	0	0	0	0	0	0	0	0.5	0	0	0
Levionaz pure	702	3	0	6	0	0	0	0	0	0	0	0	0	0	0	0	0	0	0	0.5	0	0	0	0	0	0	0	0.5	0	0	0	0	0	0.5	0	0	0	0	0	0	0	0	0	0	0	0	0	0	0
Levionaz pure	703	0.5	0	16	0	0	0	0	0	0	0	0	0	0	0	0	0	0	0	0	0	0	0	0	0	0	0	0	0	0	0	0	0	0.5	0	0	0	0	0	0	0	0	0	0	0	0	0	0	0
Levionaz pure	704	2	0	9	0	0	0	0	0	0	0	0	0	0	0	0	0	0	0	0	0	0	0	0	0	0	0	0	0	0	0	0	0	1	0	0	0	0	0	0	0	0	0	0	0	0.5	0	0	0
Levionaz pure	705	2	0	8	0	0	0	0	0	0	0	0	0	0	0	0	0	0	0	0.5	0	0	0	0	0	0	0	0.5	0	0	0	0	0	0.5	0	0	0	0	0	0	0	0	0	0	0	0.5	0	0	0
Levionaz pure	706	2	0	12	0	0	0	0	0	0	0	0	0	0	0	0	0	0	0	0	0	0	0	0	0	0	0	0	0	0	0	0	0	1	0	0	0	0	0	0	0	0	0	0	0	0.5	0	0	0
Levionaz pure	707	3	0	5	0	0	0	0	0	0	0	0	0	0	0	0	0	0	0	0	0	0	0	0	0	0	0	0	0	0	0	0	0	0.5	0	0	0	0	0	0	0	0	0	0	0	0	0	0	0
Levionaz pure	708	3	0	13	0	0	0	0	0	0	0	0	0	0	0	0	0	0	0	0.5	0	0	0	0	0	0	0	0	0	0	0	0	0	0.5	0	0	0	0	0	0	0	0	0	0	0	0	0	0	0
Levionaz pure	709	3	0	4	0	0	0	0	0	0	0	0	0	0	0	0	0	0	0	0	0	0	0	0	0	0	0	0	0	0	0	0	0	1	0	0	0	0	0	0	0	0	0	0	0	0.5	0	0	0
Levionaz pure	710	6	0	6	0	0	0	0	0	0	0	0	0	0	0	0	0	0	0	0	0	0	0	0	0	0	0	0	0	0	0	0	0	0.5	0	0	0	0	0	0	0	0	0	0	0	0	0	0	0
Levionaz pure	711	2	0	6	0	0	0	0	0	0	0	0	0	0	0	0	0	0	0	0.5	0	0	0	0	0	0	0	0	0	0	0	0	0	0.5	0	0	0	0	0	0	0	0	0	0	0	0	0	0	0
Levionaz pure	712	2	0	5	0	0	0	0	0	0	0	0	0	0	0	0	0	0	1	0	0	0	0	0	0	0	0	0	0	0	0	0	0	1	0	0	0	0	0	0	0	0	0	0	0	0	0	0	0
Levionaz pure	713	3	0	12	0	0	0	0	0	0	0	0	0	0	0	0	0	0	0	0	0	0	0	0	0	0	0	0	0	0	0	0	0	0.5	0	0	0	0	0	0	0	0	0	0	0	0.5	0	0	0
Levionaz pure	714	1	0	11	0	0	0	0	0	0	0	0	0	0	0	0	0	0	0.5	0	0	0	0	0	0	0	0	0	0	0	0	0	0	0	0	0	0	0	0	0	0	0	0	0	0	0	0	0	0
Levionaz pure	715	3	0	4	0	0	0	0	0	0	0	0	0	0	0	0	0	0.5	0.5	1	0	0	0	0	0	0	0	0	0	0	0	0	0	0.5	0	0	0	0	0	0	0	0	0	0	0	0.5	0	0	0
Levionaz pure	716	2	0	8	0	0	0	0	0	0	0	0	0	0	0	0	0	0	0	0	0	0	0	0	0	0	0	0	0	0	0	0	0	1	0	0	0	0	0	0	0	0	0	0	0	0.5	0	0	0
Levionaz pure	717	3	0	11	0	0	0	0	0	0	0	0	0	0	0	0	0	0	0	0	0	0	0	0	0	0	0	0	0	0	0	0	0	0.5	0	0	0	0	0	0	0	0	0	0	0	0	0	0	0
Levionaz pure	718	3	0	5	0	0	0	0	0	0	0	0	0	0	0	0	0	0	0	1	0	0	0	0	0	0	0	0	0	0	0	0	0	0.5	0	0	0	0	0	0	0	0	0	0	0	0.5	0	0	0
Levionaz pure	719	3	0	3	0	0	0	0	0	0	0	0	0	0	0	0	0	0	0	0	0	0	0	0	0	0	0	0	0	0	0	0	0	0.5	0	0	0	0	0	0	0	0	0	0	0	0	0	0	0
Levionaz pure	720	4	0	2	0	0	0	0	0	0	0	0	0	0	0	0	0	0	0	0	0	0	0	0	0	0	0	0	0	0	0	0	0	0	0	0	0	0	0	0	0	0	0	0	0	0	0	0	0
Levionaz pure	721	1	0	16	0	0	0	0	0	0	0	0	0	0	0	0	0	0	0	0	0	0	0	0	0	0	0	0	0	0	0	0	0	0.5	0	0	0	0	0	0	0	0	0	0	0	0	0	0	0
Levionaz pure	722	1	0	25	0	0	0	0	0	0	0	0	0	0	0	0	0	0	0	0.5	0	0	0	0	0	0	0	0	0	0	0	0	0	1	0	0	0	0	0	0	0	0	0	0	0	0	0	0	0
Levionaz pure	723	0.5	0	21	0	0	0	0	0	0	0	0	0	0	0	0	0	0	0	0	0	0	0	0	0	0	0	0	0	0	0	0	0	0.5	0	0	0	0	0	0	0	0	0	0	0	0	0	0	0
Levionaz pure	724	2	0	24	0	0	0	0	0	0	0	0	0	0	0	0	0	0	0	0	0	0	0	0	0	0	0	0	0	0	0	0	0	0	0	0	0	0	0	0	0	0	0	0	0	0	0	0	0
Levionaz pure	725	5	0	16	0	0	0	0	0	0	0	0	0	0	0	0	0	0.5	4	2	0.5	0	0	0	0	0	0	0	0	0	0	0	0	0	0	0	0	0	0	0	0	0	0	0	0	0	0	0	0
Levionaz pure	726	1	0	20	0	0	0	0	0	0	0	0	0	0	0	0	0	0	0	0	0	0	0	0	0	0	0	0	0	0	0	0	0	0.5	0	0	0	0	0	0	0	0	0	0	0	0.5	0	0	0
Levionaz pure	727	3	0	8	0	0	0	0	0	0	0	0	0	0	0	0	0	0	0	0	0	0	0	0	0	0	0	0	0	0	0	0	0	0.5	0	0	0	0	0	0	0	0	0	0	0	0	0	0	0
Levionaz pure	728	6	0	31	0	0	0	0	0	0	0	0	0	0	0	0	0	0	0	0	0	0	0	0	0	0	0	0	0	0	0	0	0	0.5	0	0	0	0	0	0	0	0	0	0	0	0	0	0	0
Levionaz pure	729	4	0	6	0	0	0	0	0	0	0	0	0	0	0	0	0	0	0	0	0	0	0	0	0	0	0	0	0	0	0	0	0	0	0	0	0	0	0	0	0	0	0	0	0	0.5	0	0	0
Levionaz pure	730	5	0	1	0	0	0	0	0	0	0	0	0	0	0	0	0	0	0	0	0	0	0	0	0	0	0	0	0	0	0	0	0	0	0	0	0	0	0	0	0	0	0	0	0	0	0	0	0
Levionaz pure	731	1	0	38	0	0	0	0	0	0	0	0	0	0	0	0	0	0	0	0	0	0	0	0	0	0	0	0	0	0	0	0	0	0.5	0	0	0	0	0	0	0	0	0	0	0	0	0	0	0
Levionaz pure	732	0.5	0	36	0	0	0	0	0	0	0	0	0	0	0	0	0	0	0	0	0	0	0	0	0	0	0	0	0	0	0	0	0	0.5	0	0	0	0	0	0	0	0	0	0	0	0	0	0	0
Levionaz pure	733	1	0	30	0	0	0	0	0	0	0	0	0	0	0	0	0	0	0	0	0	0	0	0	0	0	0	0	0	0	0	0	0	0.5	0	0	0	0	0	0	0	0	0	0	0	0	0	0	0
Levionaz pure	734	5	0	8	0	0	0	0	0	0	0	0	0	0	0	0	0	0	0	0.5	0.5	0	0	0	0	0	0	0	0	0	0	0	0	0.5	0	0	0	0	0	0	0	0	0	0	0	0.5	0	0	0
Levionaz pure	735	3	0	12	0	0	0	0	0	0	0	0	0	0	0	0	0	0	0.5	0	0	0	0	0	0	0	0	0	0	0	0	0	0	0.5	0	0	0	0	0	0	0	0	0	0	0	0.5	0	0	0
Levionaz pure	736	2	0	16	0	0	0	0	0	0	0	0	0	0	0	0	0	0	0	0.5	0	0	0	0	0	0	0	0	0	0	0	0	0	0.5	0	0	0	0	0	0	0	0	0	0	0	0.5	0	0	0
Levionaz pure	737	5	0	14	0	0	0	0	0	0	0	0	0	0	0	0	0	0	0.5	0	0.5	0	0	0	0	0	0	0	0	0	0	0	0	0.5	0	0	0	0	0	0	0	0	0	0	0	0.5	0	0	0
Levionaz pure	738	4	0	7	0	0	0	0	0	0	0	0	0	0	0	0	0	0	0	0.5	0	0	0	0	0	0	0	0	0	0	0	0	0	0.5	0	0	0	0	0	0	0	0	0	0	0	0	0	0	0
Levionaz pure	739	4	0	6	0	0	0	0	0	0	0	0	0	0	0	0	0	0	0.5	0	0	0	0	0	0	0	0	0	0	0	0	0	0	0	0	0	0	0	0	0	0	0	0	0	0	0.5	0	0	0
Levionaz pure	740	1	0	6	0	0	0	0	0	0	0	0	0	0	0	0	0	0	0	0	0	0	0	0	0	0	0	0	0	0	0	0	0	0.5	0	0	0	0	0	0	0	0	0	0	0	0	0	0	0
Levionaz pure	741	2	0	8	0	0	0	0	0	0	0	0	0	0	0	0	0	0	0	0	0	0	0	0	0	0	0	0	0	0	0	0	0	0	0	0	0	0	0	0	0	0	0	0	0	0	0	0	0
Levionaz pure	742	0.5	0	28	0	0	0	0	0	0	0	0	0	0	0	0	0	0	0	0	0	0	0	0	0	0	0	0	0	0	0	0	0	0.5	0	0	0	0	0	0	0	0	0	0	0	0	0	0	0
Levionaz pure	743	3	0	20	0	0	0	0	0	0	0	0	0	0	0	0	0	0	0.5	0	0	0	0	0	0	0	0	0	0	0	0	0	0	0	0	0	0	0	0	0	0	0	0	0	0	0	0	0	0
Levionaz pure	744	2	0	18	0	0	0	0	0	0	0	0	0	0	0	0	0	0	0	0	0	0	0	0	0	0	0	0.5	0	0	0	0	0	0	0	0	0	0	0	0	0	0	0	0	0	0	0	0	0
Levionaz pure	745	2	0	8	0	0	0	0	0	0	0	0	0	0	0	0	0	0	0	3	0	0	0	0	0	0	0	0	0	0	0	0	0	0	0	0	0	0	0	0	0	0	0	0	0	0	0	0	0
Levionaz pure	746	1	0	9	0	0	0	0	0	0	0	0	0	0	0	0	0	0	0.5	0.5	0	0	0	0	0	0	0	0	0	0	0	0	0	0.5	0	0	0	0	0	0	0	0	0	0	0	0	0	0	0
Levionaz pure	747	1	0	13	0	0	0	0	0	0	0	0	0	0	0	0	0	0	0	0	0	0	0	0	0	0	0	0.5	0	0	0	0	0	0.5	0	0	0	0	0	0	0	0	0	0	0	0.5	0	0	0
Levionaz pure	748	3	0	6	0	0	0	0	0	0	0	0	0	0	0	0	0	0	0	0	0	0	0	0	0	0	0	0	0	0	0	0	0	0.5	0	0	0	0	0	0	0	0	0	0	0	0.5	0	0	0
Levionaz pure	749	5	0	11	0	0	0	0	0	0	0	0	0	0	0	0	0	0	0	0.5	0	0	0	0	0	0	0	0	0	0	0	0	0	0	0	0	0	0	0	0	0	0	0	0	0	0.5	0	0	0
Levionaz pure	750	2	0	5	0	0	0	0	0	0	0	0	0	0	0	0	0	0	0	0	0	0	0	0	0	0	0	0	0	0	0	0	0	0.5	0	0	0	0	0	0	0	0	0	0	0	0	0	0	0
Levionaz pure	751	1	0	6	0	0	0	0	0	0	0	0	0	0	0	0	0	0	0	0	0	0	0	0	0	0	0	0	0	0	0	0	0	0.5	0	0	0	0	0	0	0	0	0	0	0	0.5	0	0	0
Levionaz pure	752	4	0	8	0	0	0	0	0	0	0	0	0	0	0	0	0	0	0	0	0	0	0	0	0	0	0	0	0	0	0	0	0	0.5	0	0	0	0	0	0	0	0	0	0	0	0	0	0	0
Levionaz pure	753	3	0	12	0	0	0	0	0	0	0	0	0	0	0	0	0	0	0.5	0	0	0	0	0	0	0	0	0	0	0	0	0	0	0.5	0	0	0	0	0	0	0	0	0	0	0	0	0	0	0
Levionaz pure	754	4	0	5	0	0	0	0	0	0	0	0	0	0	0	0	0	0	0	0	0	0	0	0	0	0	0	0	0	0	0	0	0	0.5	0	0	0	0	0	0	0	0	0	0	0	0.5	0	0	0
Levionaz pure	755	5	0	4	0	0	0	0	0	0	0	0	0	0	0	0	0	0	0	0	0.5	0	0	0	0	0	0	0	0	0	0	0	0	0	0	0	0	0	0	0	0	0	0	0	0	0	0	0	0
Levionaz pure	756	3	0	20	0	0	0	0	0	0	0	0	0	0	0	0	0	0	0	0	0	0	0	0	0	0	0	0	0	0	0	0	0	0.5	0	0	0	0	0	0	0	0	0	0	0	0	0	0	0
Levionaz pure	757	2	0	4	0	0	0	0	0	0	0	0	0	0	0	0	0	0	0	0	0	0	0	0	0	0	0	0	0	0	0	0	0	0.5	0	0	0	0	0	0	0	0	0	0	0	0	0	0	0
Levionaz pure	758	4	0	9	0	0	0	0	0	0	0	0	0	0	0	0	0	0	0	0	0	0	0	0	0	0	0	0	0	0	0	0	0	0	0	0	0	0	0	0	0	0	0	0	0	0	0	0	0
Levionaz pure	759	3	0	4	0	0	0	0	0	0	0	0	0	0	0	0	0	0	0	0	0	0	0	0	0	0	0	0	0	0	0	0	0	0	0	0	0	0	0	0	0	0	0	0	0	0.5	0.5	0	0
Levionaz pure	760	2	0	3	0	0	0	0	0	0	0	0	0	0	0	0	0	0	0	0	0	0	0	0	0	0	0	0	0	0	0	0	0	0.5	0	0	0	0	0	0	0	0	0	0	0	0	0	0	0
Levionaz pure	761	3	0	12	0	0	0	0	0	0	0	0	0	0	0	0	0	0	0	0	0	0	0	0	0	0	0	0	0	0	0	0	0	0.5	0	0	0	0	0	0	0	0	0	0	0	0	0	0	0
Levionaz pure	762	4	0	12	0	0	0	0	0	0	0	0	0	0	0	0	0	0	0	0	0	0	0	0	0	0	0	0	0	0	0	0	0	0.5	0	0	0	0	0	0	0	0	0	0	0	0	0	0	0
Levionaz pure	763	4	0	4	0	0	0	0	0	0	0	0	0	0	0	0	0	0	0	0	0.5	0	0	0	0	0	0	0	0	0	0	0	0	0.5	0	0	0	0	0	0	0	0	0	0	0	0	0	0	0
Levionaz pure	764	4	0	12	0	0	0	0	0	0	0	0	0	0	0	0	0	0	0	0	0	0	0	0	0	0	0	0	0	0	0	0	0	0.5	0	0	0	0	0	0	0	0	0	0	0	0.5	0	0	0
Levionaz pure	765	4	0	8	0	0	0	0	0	0	0	0	0	0	0	0	0	0	0	0	0	0	0	0	0	0	0	0	0	0.5	0	0	0	0	0	0	0	0	0	0	0	0	0	0	0	0.5	0	0	0
Levionaz pure	766	2	0	5	0	0	0	0	0	0	0	0	0	0	0	0	0	0	0	0	0	0	0	0	0	0	0	0	0	0	0	0	0	0.5	0	0	0	0	0	0	0	0	0	0	0	0	0	0	0
Levionaz pure	767	2	0	3	0	0	0	0	0	0	0	0	0	0	0	0	0	0	0	0	0	0	0	0	0	0	0	0	0	0	0	0	0	0.5	0	0	0	0	0	0	0	0	0	0	0	0	0	0	0
Levionaz pure	768	3	0	7	0	0	0	0	0	0	0	0	0	0	0	0	0	0	0	0	0	0	0	0	0	0	0	0	0	0	0	0	0	0.5	0	0	0	0	0	0	0	0	0	0	0	0	0	0	0
Levionaz pure	769	3	0	16	0	0	0	0	0	0	0	0	0	0	0	0	0	0	0	0	0	0	0	0	0	0	0	0	0	0.5	0	0	0	0.5	0	0	0	0	0	0	0	0	0	0	0	0	0	0	0
Levionaz pure	770	2	0	5	0	0	0	0	0	0	0	0	0	0	0	0	0	0	0	0	0	0	0	0	0	0	0	0	0	0	0	0	0	0.5	0	0	0	0	0	0	0	0	0	0	0	0	0	0	0
Levionaz pure	771	1	0	4	0	0	0	0	0	0	0	0	0	0	0	0	0	0	0	0.5	0	0	0	0	0	0	0	0	0	0	0	0	0	0.5	0	0	0	0	0	0	0	0	0	0	0	0.5	0	0	0
Levionaz pure	772	1	0	4	0	0	0	0	0	0	0	0	0	0	0	0	0	0	0	0	0	0	0	0	0	0	0	0	0	0	0	0	0	0.5	0	0	0	0	0	0	0	0	0	0	0	0	0	0	0
Levionaz pure	773	3	0	3	0	0	0	0	0	0	0	0	0	0	0	0	0	0	0	0.5	0.5	0	0	0	0	0	0	0	0	0	0	0	0	0.5	0	0	0	0	0	0	0	0	0	0	0	0	0	0	0
Levionaz pure	774	3	0	12	0	0	0	0	0	0	0	0	0	0	0	0	0	0	0	0	0	0	0	0	0	0	0	0	0	0	0	0	0	0	0	0	0	0	0	0	0	0	0	0	0	0	0	0	0
Levionaz pure	775	2	0	2	0	0	0	0	0	0	0	0	0	0	0	0	0	0.5	0	1	0	0	0	0	0	0	0	0	0	0	0	0	0	0.5	0	0	0	0	0	0	0	0	0	0	0	0	0.5	0	0
Levionaz pure	776	5	0	20	0	0	0	0	0	0	0	0	0	0	0	0	0	0	0	1	0	0	0	0	0	0	0	0	0	0	0	0	0	0.5	0	0	0	0	0	0	0	0	0	0	0	0	0	0	0
Levionaz pure	777	3	0	11	0	0	0	0	0	0	0	0	0	0	0	0	0	0	0	0	0	0	0	0	0	0	0	0	0	0	0	0	0	0.5	0	0	0	0	0	0	0	0	0	0	0	0	0	0	0
Levionaz pure	778	4	0	15	0	0	0	0	0	0	0	0	0	0	0	0	0	0	0.5	0	0	0	0	0	0	0	0	0.5	0	0	0	0	0	0.5	0	0	0	0	0	0	0	0	0	0	0	0	0	0	0
Levionaz pure	779	3	0	25	0	0	0	0	0	0	0	0	0	0	0	0	0	0	0	0	0	0	0	0	0	0	0	0	0	0	0	0	0	0.5	0	0	0	0	0	0	0	0	0	0	0	0	0	0	0
Levionaz pure	780	3	0	16	0	0	0	0	0	0	0	0	0	0	0	0	0	0	0	0	0	0	0	0	0	0	0	0	0	0	0	0	0	0.5	0	0	0	0	0	0	0	0	0	0	0	0	0	0	0
Levionaz pure	781	3	0	3	0	0	0	0	0	0	0	0	0	0	0	0	0	0.5	0	0	0	0	0	0	0	0	0	0	0	0	0	0	0	0	0	0	0	0	0	0	0	0	0	0	0	0	0	0	0
Levionaz pure	782	4	0	8	0	0	0	0	0	0	0	0	0	0	0	0	0	0	0	0	0	0	0	0	0	0	0	0	0	0	0	0	0	0	0	0	0	0	0	0	0	0	0	0	0	0.5	0	0	0
Levionaz pure	783	5	0	8	0	0	0	0	0	0	0	0	0	0	0	0	0	0	0	3	0	0	0	0	0	0	0	0.5	0	0	0	0	0	0	0	0	0	0	0	0	0	0	0	0	0	0	1	0	0
Levionaz pure	784	1	0	15	0	0	0	0	0	0	0	0	0	0	0	0	0	0	0	0	0	0	0	0	0	0	0	0.5	0	0.5	0	0	0	0.5	0	0	0	0	0	0	0	0	0	0	0	0	0	0	0
Levionaz pure	785	4	0	5	0	0	0	0	0	0	0	0	0	0	0	0	0	0	0	0	0	0	0	0	0	0	0	0	0	0	0	0	0	0	0	0	0	0	0	0	0	0	0	0	0	0	0.5	0	0
Levionaz pure	786	3	0	3	0	0	0	0	0	0	0	0	0	0	0	0	0	0	0	0	0	0	0	0	0	0	0	0.5	0	0	0	0	0	0	0	0	0	0	0	0	0	0	0	0	0	0	0	0	0
Levionaz pure	787	3	0	8	0	0	0	0	0	0	0	0	0	0	0	0	0	0	0	0	0	0	0	0	0	0	0	0	0	0	0	0	0	0.5	0	0	0	0	0	0	0	0	0	0	0	0	0	0	0
Levionaz pure	788	3	0	18	0	0	0	0	0	0	0	0	0	0	0	0	0	0	0	0	0	0	0	0	0	0	0	0	0	0	0	0	0	0.5	0	0	0	0	0	0	0	0	0	0	0	0	0	0	0
Levionaz pure	789	6	0	26	0	0	0	0	0	0	0	0	0	0	0	0	0	0	0	0	0	0	0	0	0	0	0	0	0	0	0	0	0	0	0	0	0	0	0	0	0	0	0	0	0	0	0	0	0
Levionaz pure	790	3	0	6	0	0	0	0	0	0	0	0	0	0	0	0	0	0	0	0.5	0	0	0	0	0	0	0	0	0	0	0	0	0	0.5	0	0	0	0	0	0	0	0	0	0	0	0	0	0	0
Levionaz pure	791	4	0	4	0	0	0	0	0	0	0	0	0	0	0	0	0	0	0	0	0	0	0	0	0	0	0	0	0	0	0	0	0	0.5	0	0	0	0	0	0	0	0	0	0	0	0	0	0	0
Levionaz pure	792	4	0	7	0	0	0	0	0	0	0	0	0	0	0	0	0	0	0	0	0	0	0	0	0	0	0	0.5	0	0.5	0	0	0	0	0	0	0	0	0	0	0	0	0	0	0	0	0	0	0
Levionaz pure	793	6	0	16	0	0	0	0	0	0	0	0	0	0	0	0	0	0	0	1	0	0	0	0	0	0	0	0.5	0	0	0	0	0	0	0	0	0	0	0	0	0	0	0	0	0	0	0	0	0
Levionaz pure	794	1	0	23	0	0	0	0	0	0	0	0	0	0	0	0	0	0	0	2	0	0	0	0	0	0	0	0.5	0	0	0	0	0	0.5	0	0	0	0	0	0	0	0	0	0	0	0	0	0	0
Levionaz pure	795	4	0	18	0	0	0	0	0	0	0	0	0	0	0	0	0	0	0	0	0	0	0	0	0	0	0	0	0	0	0	0	0	0.5	0	0	0	0	0	0	0	0	0	0	0	0	0	0	0
Levionaz pure	796	2	0	6	0	0	0	0	0	0	0	0	0	0	0	0	0	0.5	0	3	0	0	0	0	0	0	0	0	0	0	0	0	0	0	0	0	0	0	0	0	0	0	0	0	0	0.5	0	0	0
Levionaz pure	797	4	0	4	0	0	0	0	0	0	0	0	0	0	0	0	0	0	0.5	0	0	0	0	0	0	0	0	0	0	0	0	0	0	0.5	0	0	0	0	0	0	0	0	0	0	0	1	0	0	0
Levionaz pure	798	2	0	12	0	0	0	0	0	0	0	0	0	0	0	0	0	0	0	0	0	0	0	0	0	0	0	0	0	0	0	0	0	0.5	0	0	0	0	0	0	0	0	0	0	0	0	0	0	0
Levionaz pure	799	2	0	18	0	0	0	0	0	0	0	0	0	0	0	0	0	0	0	0	0	0	0	0	0	0	0	0	0	0	0	0	0	0.5	0	0	0	0	0	0	0	0	0	0	0	0	0	0	0
Levionaz pure	800	1	0	12	0	0	0	0	0	0	0	0	0	0	0	0	0	0	0.5	0	0	0	0	0	0	0	0	0	0	0	0	0	0	0	0	0	0	0	0	0	0	0	0	0	0	0	0	0	0
Levionaz wet	801	0	0	0	0	0	0	0	0	0	0	0	0	0	0	0	0	0	0.5	0	0	0	0	0	0	0	0	0	0	0	0	0	0	0	0	0	0	0	0	0	0	0	0	0	0	0	0	1	0
Levionaz wet	802	0	0	0	0	0	0	0	0	0	0	0	0	0	0	0	0	0	0.5	0	0	0	0	0	0	0	0	0	0	0	0	0	0	0	0	0	0	0	0	0	0	0.5	0	0	0	0	0	0.5	0
Levionaz wet	803	0	0	0	0	0	0	0	0	0	0	0	0	0	0	0	0	0	0.5	0	0	0	0	0	0	0	0	0	0	0	0	0	0	0	0	0	0	0	0	0	0	0	0	0	0	0	0	0.5	0
Levionaz wet	804	0	0	0	0	0	0	0	0	0	0	0	0	0	0	0	0	0	0.5	0	0	0	0	0	0	0	0	0	0	0	0	0	0	0	0	0	0	0	0	0	0	0	0	0	0	0	0	0.5	0
Levionaz wet	805	0	0	0	0	0	0	0	0	0	0	0	0	0	0	0	0	0	0.5	0	0	0	0	0	0	0	0	0	0	0	0	0	0	0	0	0	0	0	0	0	0	0	0	0	0.5	0	0	0.5	0
Levionaz wet	806	0	0	0	0	0	0	0	0	0	0	0	0	0	0	0.5	0	0	0	0	0	0	0	0	0.5	0	0	0	0	0	0	0	0	0	0	0	0	0	0	0	0	0.5	0	0	0	0	0	0.5	0
Levionaz wet	807	0	0	0	0	0	0	0	0	0	0	0	0	0	0	0	0	0	0.5	0	0	0	0	0	0	0	0	0	0	0	0	0	0	0	0	0	0	0	0	0	0	0	0	0	0	0	0	0	0
Levionaz wet	808	0	0	0	0	0	0	0	0	0	0	0	0	0	0	0	0	0	0	0	0	0	0	0	0	0	0	0	0	0	0	0	0	0	0	0	0	0	0	0	0	0	0	0	0	0	0	0.5	0
Levionaz wet	809	0	0	0	0	0	0	0	0	0	0	0	0	0	0	0	0	0	0	0	0	0	0	0	0	0	0	0	0	0	0	0	0	0	0	0	0	0	0	0	0	0	0	0	0	0	0	1	0
Levionaz wet	810	0	0	0	0	0	0	0	0	0	0	0	0	0	0	0	0	0	0	0	0	0	0	0	0	0	0	0	0	0	0	0	0	0	0	0	0	0	0	0	0	0	0	0	0	0	0	0.5	0
Levionaz wet	811	0	0	0	0	0	0	0	0	0	0	0	0	0	0	0	0	0	0.5	0	0	0	0	0	0	0	0	0	0	0	0	0	0	0	0	0	0	0	0	0	0	0	0	0	0	0	0	0.5	0
Levionaz wet	812	0	0	0	0	0	0	0	0	0	0	0	0	0	0	0	0	0	0.5	0	0	0	0	0	0	0	0	0	0	0	0	0	0	0	0	0	0	0	0	0	0	0	0	0	0	0	0	0.5	0
Levionaz wet	813	0	0	0	0	0	0	0	0	0	0	0	0	0	0	0	0	0	0.5	0	0	0	0	0	0	0	0	0	0	0	0	0	0	0	0	0	0	0	0	0	0	0	0	0	0	0	0	0.5	0
Levionaz wet	814	0	0	0	0	0	0	0	0	0	0	0	0	0	0	0	0	0	0.5	0	0	0	0	0	0	0	0	0	0	0	0	0	0	0	0	0	0	0	0	0	0	0	0	0	0	0	0	0.5	0
Levionaz wet	815	0	0	0	0	0	0	0	0	0	0	0	0	0	0	0.5	0	0	0.5	0	0	0	0	0	0	0	0	0	0	0	0	0	0	0	0	0	0	0	0	0	0	0.5	0	0	0.5	0	0	0	0
Levionaz wet	816	0	0	0	0	0	0	0	0	0	0	0	0	0	0	0	0	0	0	0	0	0	0	0	0	0	0	0	0	0	0	0	0	0	0	0	0	0	0	0	0	0.5	0	0	0	0	0	0.5	0
Levionaz wet	817	0	0	0	0	0	0	0	0	0	0	0	0	0	0	0	0	0	0	0	0	0	0	0	0	0	0	0	0	0	0	0	0	0	0	0	0	0	0	0	0	0.5	0	0	0	0	0	0	0
Levionaz wet	818	0	0	0	0	0	0	0	0	0	0	0	0	0	0	0	0	0	0	0	0	0	0	0	0	0	0	0	0	0	0	0	0	0	0	0	0	0	0	0	0	0	0	0	0	0	0	0	0
Levionaz wet	819	0	0	0	0	0	0	0	0	0	0	0	0	0	0	0	0	0	0	0	0	0	0	0	0	0	0	0	0	0	0	0	0	0	0	0	0	0	0	0	0	0	0	0	0	0	0	0	0
Levionaz wet	820	0	0	0	0	0	0	0	0	0	0	0	0	0	0	0	0	0	0	0	0	0	0	0	0	0	0	0	0	0	0	0	0	0	0	0	0	0	0	0	0	0	0	0	0	0	0	0.5	0
Levionaz wet	821	0	0	0	0	0	0	0	0	0	0	0	0	0	0	0	0	0	0	0	0	0	0	0	0	0	0	0	0	0	0	0	0	0	0	0	0	0	0	0	0	0	0	0	0	0	0	0	0
Levionaz wet	822	0	0	0	0	0	0	0	0	0	0	0	0	0	0	0	0	0	0.5	0	0	0	0	0	0	0	0	0	0	0	0	0	0	0	0	0	0	0	0	0	0	0	0	0	0	0	0	0.5	0
Levionaz wet	823	0	0	0	0	0	0	0	0	0	0	0	0	0	0	0	0	0	0.5	0	0	0	0	0	0	0	0	0	0	0	0	0	0	0	0	0	0	0	0	0	0	0	0	0	0	0	0	0.5	0
Levionaz wet	824	0	0	0	0	0	0	0	0	0	0	0	0	0	0	0	0	0	0.5	0	0	0	0	0	0	0	0	0	0	0	0	0	0	0	0	0	0	0	0	0	0	0	0	0	0	0	0	0.5	0
Levionaz wet	825	0	0	0	0	0	0	0	0	0	0	0	0	0	0	1	0	0	0.5	0	0	0	0	0	0	0	0	0	0	0	0	0	0	0	0	0	0	0	0	0	0	0	0	0	0	0	0	0	0
Levionaz wet	826	0	0	0	0	0	0	0	0	0	0	0	0	0	0	0	0	0	0.5	0	0	0	0	0	0	0	0	0	0	0	0	0	0	0	0	0	0	0	0	0	0	0	0	0	0.5	0	0	0	0
Levionaz wet	827	0	0	0	0	0	0	0	0	0	0	0	0	0	0	0	0	0	0	0	0	0	0	0	0	0	0	0	0	0	0	0	0	0	0	0	0	0	0	0	0	0.5	0	0	0	0	0	0	0
Levionaz wet	828	0	0	0	0	0	0	0	0	0	0	0	0	0	0	0	0	0	0	0	0	0	0	0	0	0	0	0	0	0	0	0	0	0	0	0	0	0	0	0	0	0	0	0	0	0	0	0	0
Levionaz wet	829	0	0	0	0	0	0	0	0	0	0	0	0	0	0	0	0	0	0	0	0	0	0	0	0	0	0	0	0	0	0	0	0	0	0	0	0	0	0	0	0	0	0	0	0	0	0	0	0
Levionaz wet	830	0	0	0	0	0	0	0	0	0	0	0	0	0	0	0	0	0	0	0	0	0	0	0	0	0	0	0	0	0	0	0	0	0	0	0	0	0	0	0	0	0.5	0	0	0	0	0	0.5	0
Levionaz wet	831	0	0	0	0	0	0	0	0	0	0	0	0	0	0	0	0	0	0	0	0	0	0	0	0	0	0	0	0	0	0	0	0	0	0	0	0	0	0	0	0	0	0	0	0	0	0	0	0
Levionaz wet	832	0	0	0	0	0	0	0	0	0	0	0	0	0	0	0	0	0	0	0	0	0	0	0	0	0	0	0	0	0	0	0	0	0	0	0	0	0	0	0	0	0	0	0	0	0	0	0.5	0
Levionaz wet	833	0	0	0	0	0	0	0	0	0	0	0	0	0	0	0	0	0	0	0	0	0	0	0	0	0	0	0	0	0	0	0	0	0	0	0	0	0	0	0	0	0	0	0	0	0	0	0.5	0
Levionaz wet	834	0	0	0	0	0	0	0	0	0	0	0	0	0	0	0	0	0	0	0	0	0	0	0	0	0	0	0	0	0	0	0	0	0	0	0	0	0	0	0	0	0	0	0	0	0	0	0	0
Levionaz wet	835	0	0	0	0	0	0	0	0	0	0	0	0	0	0	0	0	0	0.5	0	0	0	0	0	0	0	0	0	0	0	0	0	0	0	0	0	0	0	0	0	0	0	0	0	0	0	0	0	0
Levionaz wet	836	0	0	0	0	0	0	0	0	0	0	0	0	0	0	0	0	0	0.5	0	0	0	0	0	0	0	0	0	0	0	0	0	0	0	0	0	0	0	0	0	0	0	0	0	0.5	0	0	0	0
Levionaz wet	837	0	0	0.5	0	0	0	0	0	0	0	0	0	0	0	0	0	0	0.5	0	0	0	0	0	0	0	0	0	0	0	0	0	0	0	0	0	0	0	0	0	0	0	0	0	0.5	0	0	0	0
Levionaz wet	838	0	0	0	0	0	0	0	0	0	0	0	0	0	0	0	0	0	0	0	0	0	0	0	0	0	0	0	0	0	0	0	0	0	0	0	0	0	0	0	0	0	0	0	0	0	0	0	0
Levionaz wet	839	0	0	0	0	0	0	0	0	0	0	0	0	0	0	0	0	0	0	0	0	0	0	0	0	0	0	0	0	0	0	0	0	0	0	0	0	0	0	0	0	0	0	0	0	0	0	0	0
Levionaz wet	840	0	0	0	0	0	0	0	0	0	0	0	0	0	0	0	0	0	0	0	0	0	0	0	0	0	0	0	0	0	0	0	0	0	0	0	0	0	0	0	0	0	0	0	0	0	0	0.5	0
Levionaz wet	841	0	0	0	0	0	0	0	0	0	0	0	0	0	0	0	0	0	0	0	0	0	0	0	0	0	0	0	0	0	0	0	0	0	0	0	0	0	0	0	0	0	0	0	0	0	0	0	0
Levionaz wet	842	0	0	0	0	0	0	0	0	0	0	0	0	0	0	0	0	0	0	0	0	0	0	0	0	0	0	0	0	0	0	0	0	0	0	0	0	0	0	0	0	0	0	0	0	0	0	0	0
Levionaz wet	843	0	0	0.5	0	0	0	0	0	0	0	0	0	0	0	0	0	0	0	0	0	0	0	0	0	0	0	0	0	0	0	0	0	0	0	0	0	0	0	0	0	0	0	0	0	0	0	0	0
Levionaz wet	844	0	0	0	0	0	0	0	0	0	0	0	0	0	0	0.5	0	0	0.5	0	0	0	0	0	0	0	0	0	0	0	0	0	0	0	0	0	0	0	0	0	0	0	0	0	0	0	0	0.5	0
Levionaz wet	845	0	0	0	0	0	0	0	0	0	0	0	0	0	0	0	0	0	0	0	0	0	0	0	0	0	0	0	0	0	0	0	0	0	0	0	0	0	0	0	0	0	0	0	0	0	0	0	0
Levionaz wet	846	0	0	0	0	0	0	0	0	0	0	0	0	0	0	1	0	0	0.5	0	0	0	0	0	0	0	0	0	0	0	0	0	0	0	0	0	0	0	0	0	0	0	0	0	0	0	0	0.5	0
Levionaz wet	847	0	0	0	0	0	0	0	0	0	0	0	0	0	0	0	0	0	0.5	0	0	0	0	0	0	0	0	0	0	0	0	0	0	0	0	0	0	0	0	0	0	0	0	0	0	0	0	0	0
Levionaz wet	848	0	0	0	0	0	0	0	0	0	0	0	0	0	0	0	0	0	0	0	0	0	0	0	0	0	0	0	0	0	0	0	0	0	0	0	0	0	0	0	0	0	0	0	0	0	0	0	0
Levionaz wet	849	0	0	0	0	0	0	0	0	0	0	0	0	0	0	0	0	0	0.5	0	0	0	0	0	0	0	0	0	0	0	0	0	0	0	0	0	0	0	0	0	0	0	0	0	0	0	0	0	0
Levionaz wet	850	0	0	0	0	0	0	0	0	0	0	0	0	0	0	0	0	0	0	0	0	0	0	0	0	0	0	0	0	0	0	0	0	0	0	0	0	0	0	0	0	0	0	0	0	0	0	0	0
Levionaz wet	851	0	0	0	0	0	0	0	0	0	0	0	0	0	0	0.5	0	0	0	0	0	0	0	0	0	0	0	0	0	0	0	0	0	0	0	0	0	0	0	0	0	0	0	0	0	0	0	0	0
Levionaz wet	852	0	0	0	0	0	0	0	0	0	0	0	0	0	0	0	0	0	0.5	0	0	0	0	0	0	0	0	0	0	0	0	0	0	0	0	0	0	0	0	0	0	0	0	0	0	0	0	0	0
Levionaz wet	853	0	0	0	0	0	0	0	0	0	0	0	0	0	0	0.5	0	0	0	0	0	0	0	0	0	0	0	0	0	0	0	0	0	0	0	0	0	0	0	0	0	0	0	0	0	0	0	0.5	0
Levionaz wet	854	0	0	0	0	0	0	0	0	0	0	0	0	0	0	0	0	0	0	0	0	0	0	0	0	0	0	0	0	0	0	0	0	0	0	0	0	0	0	0	0	0	0	0	0	0	0	0	0
Levionaz wet	855	0	0	0	0	0	0	0	0	0	0	0	0	0	0	0	0	0	0	0	0	0	0	0	0	0	0	0	0	0	0	0	0	0	0	0	0	0	0	0	0	0	0	0	0	0	0	0.5	0
Levionaz wet	856	0	0	0	0	0	0	0	0	0	0	0	0	0	0	0.5	0	0	0.5	0	0	0	0	0	0	0	0	0	0	0	0	0	0	0	0	0	0	0	0	0	0	0	0	0	0	0	0	0.5	0
Levionaz wet	857	0	0	0	0	0	0	0	0	0	0	0	0	0	0	0	0	0	0.5	0	0	0	0	0	0	0	0	0	0	0	0	0	0	0	0	0	0	0	0	0	0	0	0	0	0	0	0	0.5	0
Levionaz wet	858	0	0	0	0	0	0	0	0	0	0	0	0	0	0	0	0	0	0	0	0	0	0	0	0	0	0	0	0	0	0	0	0	0	0	0	0	0	0	0	0	0	0	0	0	0	0	0	0
Levionaz wet	859	0	0	0	0	0	0	0	0	0	0	0	0	0	0	0	0	0	0	0	0	0	0	0	0	0	0	0	0	0	0	0	0	0	0	0	0	0	0	0	0	0	0	0	0	0	0	0.5	0
Levionaz wet	860	0	0	0	0	0	0	0	0	0	0	0	0	0	0	0	0	0	0	0	0	0	0	0	0	0	0	0	0	0	0	0	0	0	0	0	0	0	0	0	0	0	0	0	0	0	0	0.5	0
Levionaz wet	861	0	0	0	0	0	0	0	0	0	0	0	0	0	0	0	0	0	0	0	0	0	0	0	0	0	0	0	0	0	0	0	0	0	0	0	0	0	0	0	0	0	0	0	0	0	0	0.5	0
Levionaz wet	862	0	0	0	0	0	0	0	0	0	0	0	0	0	0	0	0	0	0	0	0	0	0	0	0	0	0	0	0	0	0	0	0	0	0	0	0	0	0	0	0	0	0	0	0	0	0	0	0
Levionaz wet	863	0	0	0	0	0	0	0	0	0	0	0	0	0	0	0.5	0	0	0	0	0	0	0	0	0	0	0	0	0	0	0	0	0	0	0	0	0	0	0	0	0	0	0	0	0	0	0	0.5	0
Levionaz wet	864	0	0	0	0	0	0	0	0	0	0	0	0	0	0	1	0	0	0.5	0	0	0	0	0	0	0	0	0	0	0	0	0	0	0	0	0	0	0	0	0	0	0	0	0	0	0	0	0.5	0
Levionaz wet	865	0	0	0	0	0	0	0	0	0	0	0	0	0	0	0	0	0	0	0	0	0	0	0	0	0	0	0	0	0	0	0	0	0	0	0	0	0	0	0	0	0	0	0	0	0	0	0.5	0
Levionaz wet	866	0	0	0	0	0	0	0	0	0	0	0	0	0	0	0.5	0	0	0	0	0	0	0	0	0	0	0	0	0	0	0	0	0	0	0	0	0	0	0	0	0	0	0	0	0	0	0	0.5	0
Levionaz wet	867	0	0	0	0	0	0	0	0	0	0	0	0	0	0	0	0	0	0	0	0	0	0	0	0	0	0	0	0	0	0	0	0	0	0	0	0	0	0	0	0	0	0	0	0	0	0	0.5	0
Levionaz wet	868	0	0	0	0	0	0	0	0	0	0	0	0	0	0	0	0	0	0	0	0	0	0	0	0	0	0	0	0	0	0	0	0	0	0	0	0	0	0	0	0	0	0	0	0	0	0	0.5	0
Levionaz wet	869	0	0	0	0	0	0	0	0	0	0	0	0	0	0	0	0	0	0	0	0	0	0	0	0	0	0	0	0	0	0	0	0	0	0	0	0	0	0	0	0	0	0	0	0	0	0	0.5	0
Levionaz wet	870	0	0	0	0	0	0	0	0	0	0	0	0	0	0	0	0	0	0	0	0	0	0	0	0	0	0	0	0	0	0	0	0	0	0	0	0	0	0	0	0	0	0	0	0	0	0	0.5	0
Levionaz wet	871	0	0	0.5	0	0	0	0	0	0	0	0	0	0	0	0	0	0	0	0	0	0	0	0	0	0	0	0	0	0	0	0	0	0	0	0	0	0	0	0	0	0	0	0	0	0	0	0	0
Levionaz wet	872	0	0	0	0	0	0	0	0	0	0	0	0	0	0	0	0	0	0	0	0	0	0	0	0	0	0	0	0	0	0	0	0	0	0	0	0	0	0	0	0	0	0	0	0	0	0	0.5	0
Levionaz wet	873	0	0	0	0	0	0	0	0	0	0	0	0	0	0	0	0	0	0	0	0	0	0	0	0	0	0	0	0	0	0	0	0	0	0	0	0	0	0	0	0	0	0	0	0.5	0	0	0.5	0
Levionaz wet	874	0	0	0	0	0	0	0	0	0	0	0	0	0	0	0.5	0	0	0.5	0	0	0	0	0	0	0	0	0	0	0	0	0	0	0	0	0	0	0	0	0	0	0	0	0	0	0	0	0.5	0
Levionaz wet	875	0	0	0	0	0	0	0	0	0	0	0	0	0	0	0	0	0	0.5	0	0	0	0	0	0	0	0	0	0	0	0	0	0	0	0	0	0	0	0	0	0	0	0	0	0	0	0	0.5	0
Levionaz wet	876	0	0	0	0	0	0	0	0	0	0	0	0	0	0	0	0	0	0.5	0	0	0	0	0	0	0	0	0	0	0	0	0	0	0	0	0	0	0	0	0	0	0	0	0	0	0	0	0.5	0
Levionaz wet	877	0	0	0	0	0	0	0	0	0	0	0	0	0	0	0	0	0	0.5	0	0	0	0	0	0	0	0	0	0	0	0	0	0	0	0	0	0	0	0	0	0	0	0	0	0	0	0.5	0.5	0
Levionaz wet	878	0	0	0	0	0	0	0	0	0	0	0	0	0	0	0	0	0	0	0	0	0	0	0	0	0	0	0	0	0	0	0	0	0	0	0	0	0	0	0	0	0	0	0	0	0	0	0	0
Levionaz wet	879	0	0	0	0	0	0	0	0	0	0	0	0	0	0	0	0	0	0	0	0	0	0	0	0	0	0	0	0	0	0	0	0	0	0	0	0	0	0	0	0	0	0	0	0	0	0	0.5	0
Levionaz wet	880	0	0	0	0	0	0	0	0	0	0	0	0	0	0	0	0	0	0	0	0	0	0	0	0	0	0	0	0	0	0	0	0	0	0	0	0	0	0	0	0	0	0	0	0	0	0	0.5	0
Levionaz wet	881	0	0	0	0	0	0	0	0	0	0	0	0	0	0	0	0	0	0.5	0	0	0	0	0	0	0	0	0	0	0	0	0	0	0	0	0	0	0	0	0	0	0	0	0	0	0	0	0.5	0
Levionaz wet	882	0	0	0.5	0	0	0	0	0	0	0	0	0	0	0	0	0	0	0.5	0	0	0	0	0	0	0	0	0	0	0	0	0	0	0	0	0	0	0	0	0	0	0	0	0	0	0	0	0.5	0
Levionaz wet	883	0	0	0	0	0	0	0	0	0	0	0	0	0	0	0	0	0	0	0	0	0	0	0	0	0	0	0	0	0	0	0	0	0	0	0	0	0	0	0	0	0	0	0	0	0	0	0.5	0
Levionaz wet	884	0	0	0	0	0	0	0	0	0	0	0	0	0	0	0	0	0	0	0	0	0	0	0	0	0	0	0	0	0	0	0	0	0	0	0	0	0	0	0	0	0	0	0	0	0	0	0.5	0
Levionaz wet	885	0	0	0	0	0	0	0	0	0	0	0	0	0	0	0	0	0	0.5	0	0	0	0	0	0	0	0	0	0	0	0	0	0	0	0	0	0	0	0	0	0	0	0	0	0	0	0	0.5	0
Levionaz wet	886	0	0	0	0	0	0	0	0	0	0	0	0	0	0	0.5	0	0	0.5	0	0	0	0	0	0	0	0	0	0	0	0	0	0	0	0	0	0	0	0	0	0	0	0	0	0	0	0	0.5	0
Levionaz wet	887	0	0	0	0	0	0	0	0	0	0	0	0	0	0	0	0	0	0.5	0	0	0	0	0	0	0	0	0	0	0	0	0	0	0	0	0	0	0	0	0	0	0	0	0	0	0	0	0.5	0
Levionaz wet	888	0	0	0	0	0	0	0	0	0	0	0	0	0	0	0.5	0	0	0.5	0	0	0	0	0	0	0	0	0	0	0	0	0	0	0	0	0	0	0	0	0	0	0	0	0	0	0	0	0.5	0
Levionaz wet	889	0	0	0	0	0	0	0	0	0	0	0	0	0	0	0	0	0.5	0.5	0	0	0	0	0	0	0	0	0	0	0	0	0	0	0	0	0	0	0	0	0	0	0	0	0	0	0	0	0.5	0
Levionaz wet	890	0	0	0	0	0	0	0	0	0	0	0	0	0	0	0.5	0	0.5	0.5	0	0	0	0	0	0	0	0	0	0	0	0	0	0	0	0	0	0	0	0	0	0	0	0	0	0	0	0	0.5	0
Levionaz wet	891	0	0	0	0	0	0	0	0	0	0	0	0	0	0	0	0	0	0.5	0	0	0	0	0	0	0	0	0	0	0	0	0	0	0	0	0	0	0	0	0	0	0	0	0	0	0	0	0	0
Levionaz wet	892	0	0	0	0	0	0	0	0	0	0	0	0	0	0	0.5	0	0	0.5	0	0	0	0	0	0	0	0	0	0	0	0	0	0	0	0	0	0	0	0	0	0	0	0	0	0.5	0	0	0.5	0
Levionaz wet	893	0	0	0	0	0	0	0	0	0	0	0	0	0	0	0.5	0	0.5	0.5	0	0	0	0	0	0	0	0	0	0	0	0	0	0	0	0	0	0	0	0	0	0	0	0	0	0	0	0	0.5	0
Levionaz wet	894	0	0	0.5	0	0	0	0	0	0	0	0	0	0	0	0	0	0	0.5	0	0	0	0	0	0	0	0	0	0	0	0	0	0	0	0	0	0	0	0	0	0	0	0	0	0	0	0	0.5	0
Levionaz wet	895	0	0	0	0	0	0	0	0	0	0	0	0	0	0	1	0	0	0.5	0	0	0	0	0	0	0	0	0	0	0	0	0	0	0	0	0	0	0	0	0	0	0	0	0	0.5	0	0	0	0
Levionaz wet	896	0	0	0.5	0	0	0	0	0	0	0	0	0	0	0	0	0	0	0.5	0	0	0	0	0	0	0	0	0	0	0	0	0	0	0	0	0	0	0	0	0	0	0	0	0	0	0	0	0.5	0
Levionaz wet	897	0	0	0.5	0	0	0	0	0	0	0	0	0	0	0	0	0	0	0.5	0	0	0	0	0	0	0	0	0	0	0	0	0	0	0	0	0	0	0	0	0	0	0	0	0	0	0	0	0.5	0
Levionaz wet	898	0	0	0	0	0	0	0	0	0	0	0	0	0	0	0	0	0	0.5	0	0	0	0	0	0	0	0	0	0	0	0	0	0	0	0	0	0	0	0	0	0	0	0	0	0	0	0	0	0
Levionaz wet	899	0	0	0.5	0	0	0	0	0	0	0	0	0	0	0	0	0	0	0.5	0	0	0	0	0	0	0	0	0	0	0	0	0	0	0	0	0	0	0	0	0	0	0	0	0	0	0	0	0.5	0
Levionaz wet	900	0	0	0	0	0	0	0	0	0	0	0	0	0	0	0	0	0	0.5	0	0	0	0	0	0	0	0	0	0	0	0	0	0	0	0	0	0	0	0	0	0	0	0	0	0	0	0	0.5	0
[truncated: 206 more columns]

## Sheet: Species_Taxonstand_R
	Taxon	Genus	Hybrid.marker	Species	Abbrev	Infraspecific.rank	Infraspecific	Authority	ID	Plant.Name.Index	TPL.version	Taxonomic.status	Family	New.Genus	New.Hybrid.marker	New.Species	New.Infraspecific.rank	New.Infraspecific	New.Authority	New.ID	New.Taxonomic.status	Typo	WFormat	Higher.level	Date
1	Pulsatilla alpina	Pulsatilla		alpina	NA	NA			kew-2544518	TRUE	1.1	Synonym	Ranunculaceae	Anemone		alpina			L.	kew-2638008	Accepted	FALSE	FALSE	FALSE	2019-03-11
2	Agrostis schraderiana	Agrostis		schraderiana	NA	NA			kew-390304	TRUE	1.1	Synonym	Poaceae	Agrostis		agrostiflora			(Beck) Janch. & H.Neumayer	kew-389072	Accepted	FALSE	FALSE	FALSE	2019-03-11
3	Plantago alpina	Plantago		alpina	NA	NA			kew-2571391	TRUE	1.1	Accepted	Plantaginaceae	Plantago		alpina			L.	kew-2571391	Accepted	FALSE	FALSE	FALSE	2019-03-11
4	Trifolium alpinum	Trifolium		alpinum	NA	NA			ild-9004	TRUE	1.1	Accepted	Leguminosae	Trifolium		alpinum			L.	ild-9004	Accepted	FALSE	FALSE	FALSE	2019-03-11
5	Arnica montanum	Arnica		montanum	NA	NA			gcc-103364	TRUE	1.1	Accepted	Compositae	Arnica		montana			L.	gcc-103364	Accepted	TRUE	FALSE	FALSE	2019-03-11
6	Nardus stricta	Nardus		stricta	NA	NA			kew-425445	TRUE	1.1	Accepted	Poaceae	Nardus		stricta			L.	kew-425445	Accepted	FALSE	FALSE	FALSE	2019-03-11
7	Carex halleriana	Carex		halleriana	NA	NA			kew-227184	TRUE	1.1	Accepted	Cyperaceae	Carex		halleriana			Asso	kew-227184	Accepted	FALSE	FALSE	FALSE	2019-03-11
8	Silene acaulis	Silene		acaulis	NA	NA			kew-2485026	TRUE	1.1	Accepted	Caryophyllaceae	Silene		acaulis			(L.) Jacq.	kew-2485026	Accepted	FALSE	FALSE	FALSE	2019-03-11
9	Hieracium angustifolium	Hieracium		angustifolium	NA	NA			gcc-112807	TRUE	1.1	Synonym	Compositae	Pilosella		glacialis			(Reyn. ex Reyn.) F.W.Schultz & Sch.Bip.	gcc-113288	Accepted	FALSE	FALSE	FALSE	2019-03-11
10	Juniperus communis var saxatilis	Juniperus		communis	NA	var	saxatilis		kew-2871050	TRUE	1.1	Accepted	Cupressaceae	Juniperus		communis	var.	saxatilis	Pall.	kew-2871050	Accepted	FALSE	FALSE	FALSE	2019-03-11
11	Gentiana ramosa	Gentiana		ramosa	NA	NA			kew-2821352	TRUE	1.1	Synonym	Gentianaceae	Gentianella		ramosa			(Hegetschw.) Holub	kew-2822258	Accepted	FALSE	FALSE	FALSE	2019-03-11
12	Loiseleuria procumbens	Loiseleuria		procumbens	NA	NA			kew-2337993	TRUE	1.1	Accepted	Ericaceae	Loiseleuria		procumbens			(L.) Loisel.	kew-2337993	Accepted	FALSE	FALSE	FALSE	2019-03-11
13	Vaccinium myrtillus	Vaccinium		myrtillus	NA	NA			kew-2457648	TRUE	1.1	Accepted	Ericaceae	Vaccinium		myrtillus			L.	kew-2457648	Accepted	FALSE	FALSE	FALSE	2019-03-11
14	Leontodon helveticus	Leontodon		helveticus	NA	NA			gcc-21159	TRUE	1.1	Synonym	Compositae	Scorzoneroides		helvetica			(Mérat) Holub	gcc-89379	Accepted	FALSE	FALSE	FALSE	2019-03-11
15	Homogyne alpina	Homogyne		alpina	NA	NA			gcc-26056	TRUE	1.1	Accepted	Compositae	Homogyne		alpina			(L.) Cass.	gcc-26056	Accepted	FALSE	FALSE	FALSE	2019-03-11
16	Phytheuma hemisphaericum	Phytheuma		hemisphaericum	NA	NA				FALSE	1.1			Phytheuma		hemisphaericum	NA					FALSE	FALSE	FALSE	2019-03-11
17	Taraxacum officinale aggr	Taraxacum		officinale	aggr	NA			gcc-1916	TRUE	1.1	Synonym	Compositae	Taraxacum		campylodes			G.E.Haglund	gcc-49669	Accepted	FALSE	FALSE	FALSE	2019-03-11
18	Anthoxanthum alpinum	Anthoxanthum		alpinum	NA	NA			kew-393937	TRUE	1.1	Synonym	Poaceae	Anthoxanthum		odoratum			L.	kew-394021	Accepted	FALSE	FALSE	FALSE	2019-03-11
19	Carex curvula s str	Carex		curvula	NA	NA	s	str	kew-225819	TRUE	1.1	Accepted	Cyperaceae	Carex		curvula			All.	kew-225819	Accepted	TRUE	FALSE	FALSE	2019-03-11
20	Luzula lutea	Luzula		lutea	NA	NA			kew-316449	TRUE	1.1	Accepted	Juncaceae	Luzula		lutea			(All.) DC.	kew-316449	Accepted	FALSE	FALSE	FALSE	2019-03-11
21	Juncus trifidus	Juncus		trifidus	NA	NA			kew-316015	TRUE	1.1	Accepted	Juncaceae	Juncus		trifidus			L.	kew-316015	Accepted	FALSE	FALSE	FALSE	2019-03-11
22	Solidago virgaurea	Solidago		virgaurea	NA	NA			gcc-44550	TRUE	1.1	Accepted	Compositae	Solidago		virgaurea			L.	gcc-44550	Accepted	FALSE	FALSE	FALSE	2019-03-11
23	Vaccinium uliginosum	Vaccinium		uliginosum	NA	NA			kew-2457998	TRUE	1.1	Accepted	Ericaceae	Vaccinium		uliginosum			L.	kew-2457998	Accepted	FALSE	FALSE	FALSE	2019-03-11
24	Gentiana anisodonta	Gentiana		anisodonta	NA	NA			kew-2819931	TRUE	1.1	Synonym	Gentianaceae	Gentianella		biebersteinii			(Bunge) Holub	kew-2821952	Accepted	FALSE	FALSE	FALSE	2019-03-11
25	Primula integrifolia	Primula		integrifolia	NA	NA			kew-2565564	TRUE	1.1	Accepted	Primulaceae	Primula		integrifolia			L.	kew-2565564	Accepted	FALSE	FALSE	FALSE	2019-03-11
26	Helictotrichon versicolor	Helictotrichon		versicolor	NA	NA			kew-418551	TRUE	1.1	Accepted	Poaceae	Helictotrichon		versicolor			(Vill.) Schult. & Schult.f.	kew-418551	Accepted	FALSE	FALSE	FALSE	2019-03-11
27	Minuartia laricifolia	Minuartia		laricifolia	NA	NA			kew-2369550	TRUE	1.1	Accepted	Caryophyllaceae	Minuartia		laricifolia			(L.) Schinz & Thell.	kew-2369550	Accepted	FALSE	FALSE	FALSE	2019-03-11
28	Leucanthemopsis alpina	Leucanthemopsis		alpina	NA	NA			gcc-8447	TRUE	1.1	Accepted	Compositae	Leucanthemopsis		alpina			(L.) Heywood	gcc-8447	Accepted	FALSE	FALSE	FALSE	2019-03-11
29	Sempervivum montanum	Sempervivum		montanum	NA	NA			kew-2490066	TRUE	1.1	Accepted	Crassulaceae	Sempervivum		montanum			L.	kew-2490066	Accepted	FALSE	FALSE	FALSE	2019-03-11
30	Plantago serpentina	Plantago		serpentina	NA	NA			kew-2570566	TRUE	1.1	Synonym	Plantaginaceae	Plantago		maritima			L.	kew-2569772	Accepted	FALSE	FALSE	FALSE	2019-03-11
31	Senecio halleri	Senecio		halleri	NA	NA			gcc-125952	TRUE	1.1	Synonym	Compositae	Jacobaea		uniflora			(All.) Veldkamp	gcc-38908	Accepted	FALSE	FALSE	FALSE	2019-03-11
32	Alchemilla fissa	Alchemilla		fissa	NA	NA			rjp-9707	TRUE	1.1	Accepted	Rosaceae	Alchemilla		fissa			Günther & Schummel	rjp-9707	Accepted	FALSE	FALSE	FALSE	2019-03-11
33	Potentilla aurea	Potentilla		aurea	NA	NA			rjp-3220	TRUE	1.1	Accepted	Rosaceae	Potentilla		aurea			L.	rjp-3220	Accepted	FALSE	FALSE	FALSE	2019-03-11
34	Geum reptans	Geum		reptans	NA	NA			rjp-1359	TRUE	1.1	Accepted	Rosaceae	Geum		reptans			L.	rjp-1359	Accepted	FALSE	FALSE	FALSE	2019-03-11
35	Chaerophyllum hirsutum	Chaerophyllum		hirsutum	NA	NA			kew-2714241	TRUE	1.1	Accepted	Apiaceae	Chaerophyllum		hirsutum			L.	kew-2714241	Accepted	FALSE	FALSE	FALSE	2019-03-11
36	Minuartia recurva	Minuartia		recurva	NA	NA			kew-2369751	TRUE	1.1	Accepted	Caryophyllaceae	Minuartia		recurva			(All.) Schinz & Thell.	kew-2369751	Accepted	FALSE	FALSE	FALSE	2019-03-11
37	Rhododendron ferrugineum	Rhododendron		ferrugineum	NA	NA			kew-2419736	TRUE	1.1	Accepted	Ericaceae	Rhododendron		ferrugineum			L.	kew-2419736	Accepted	FALSE	FALSE	FALSE	2019-03-11
38	Poa laxa	Poa		laxa	NA	NA			kew-436331	TRUE	1.1	Synonym	Poaceae	Festuca		subverticillata			(Pers.) E.B.Alexeev	kew-416895	Accepted	FALSE	FALSE	FALSE	2019-03-11
39	Pedicularis tuberosa	Pedicularis		tuberosa	NA	NA			kew-2550352	TRUE	1.1	Accepted	Orobanchaceae	Pedicularis		tuberosa			L.	kew-2550352	Accepted	FALSE	FALSE	FALSE	2019-03-11
40	Astrantia minor	Astrantia		minor	NA	NA			kew-2663985	TRUE	1.1	Accepted	Apiaceae	Astrantia		minor			L.	kew-2663985	Accepted	FALSE	FALSE	FALSE	2019-03-11
41	Euphrasia minima	Euphrasia		minima	NA	NA			kew-2804229	TRUE	1.1	Unresolved	Orobanchaceae	Euphrasia		minima			Schloss.	kew-2804229	Unresolved	FALSE	FALSE	FALSE	2019-03-11
42	Thesium alpinum	Thesium		alpinum	NA	NA			kew-2514671	TRUE	1.1	Accepted	Santalaceae	Thesium		alpinum			L.	kew-2514671	Accepted	FALSE	FALSE	FALSE	2019-03-11
43	Geum montanum	Geum		montanum	NA	NA			rjp-95	TRUE	1.1	Accepted	Rosaceae	Geum		montanum			L.	rjp-95	Accepted	FALSE	FALSE	FALSE	2019-03-11
44	Campanula scheuchzeri	Campanula		scheuchzeri	NA	NA			kew-366203	TRUE	1.1	Accepted	Campanulaceae	Campanula		scheuchzeri			Vill.	kew-366203	Accepted	FALSE	FALSE	FALSE	2019-03-11
45	Myosotis alpestris	Myosotis		alpestris	NA	NA			kew-2357465	TRUE	1.1	Accepted	Boraginaceae	Myosotis		alpestris			F.W.Schmidt	kew-2357465	Accepted	FALSE	FALSE	FALSE	2019-03-11
46	Antennaria dioica	Antennaria		dioica	NA	NA			gcc-134033	TRUE	1.1	Accepted	Compositae	Antennaria		dioica			(L.) Gaertn.	gcc-134033	Accepted	FALSE	FALSE	FALSE	2019-03-11
47	Selaginella selaginoides	Selaginella		selaginoides	NA	NA			tro-26613766	TRUE	1.1	Accepted	Selaginellaceae	Selaginella		selaginoides			(L.) P. Beauv. ex Mart. & Schrank	tro-26613766	Accepted	FALSE	FALSE	FALSE	2019-03-11
48	Androsace adfinis	Androsace		adfinis	NA	NA			kew-2637346	TRUE	1.1	Accepted	Primulaceae	Androsace		adfinis			Biroli	kew-2637346	Accepted	FALSE	FALSE	FALSE	2019-03-11
49	Leontodon hispidus	Leontodon		hispidus	NA	NA			gcc-117551	TRUE	1.1	Accepted	Compositae	Leontodon		hispidus			L.	gcc-117551	Accepted	FALSE	FALSE	FALSE	2019-03-11
50	Sedum alpestre	Sedum		alpestre	NA	NA			kew-2484741	TRUE	1.1	Accepted	Crassulaceae	Sedum		alpestre			Vill.	kew-2484741	Accepted	FALSE	FALSE	FALSE	2019-03-11
51	Alnus incana	Alnus		incana	NA	NA			kew-6417	TRUE	1.1	Accepted	Betulaceae	Alnus		incana			(L.) Moench	kew-6417	Accepted	FALSE	FALSE	FALSE	2019-03-11
52	Chamorchis alpina	Chamorchis		alpina	NA	NA			kew-38352	TRUE	1.1	Accepted	Orchidaceae	Chamorchis		alpina			(L.) Rich.	kew-38352	Accepted	FALSE	FALSE	FALSE	2019-03-11
53	Euphorbia seguieriana	Euphorbia		seguieriana	NA	NA			kew-82108	TRUE	1.1	Accepted	Euphorbiaceae	Euphorbia		seguieriana			Neck.	kew-82108	Accepted	FALSE	FALSE	FALSE	2019-03-11
54	Valleriana celtica	Valleriana		celtica	NA	NA				FALSE	1.1			Valleriana		celtica	NA					FALSE	FALSE	FALSE	2019-03-11
55	Globularia bisnagarica	Globularia		bisnagarica	NA	NA			kew-2826667	TRUE	1.1	Synonym	Plantaginaceae	Globularia		vulgaris			L.	kew-2826736	Accepted	FALSE	FALSE	FALSE	2019-03-11
56	Agrostis alpina	Agrostis		alpina	NA	NA			kew-389160	TRUE	1.1	Accepted	Poaceae	Agrostis		alpina			Scop.	kew-389160	Accepted	FALSE	FALSE	FALSE	2019-03-11
57	Galium rubrum	Galium		rubrum	NA	NA			kew-87384	TRUE	1.1	Accepted	Rubiaceae	Galium		rubrum			L.	kew-87384	Accepted	FALSE	FALSE	FALSE	2019-03-11
58	Veronica bellidioides	Veronica		bellidioides	NA	NA			kew-2454035	TRUE	1.1	Accepted	Plantaginaceae	Veronica		bellidioides			L.	kew-2454035	Accepted	FALSE	FALSE	FALSE	2019-03-11
59	Larix decidua	Larix		decidua	NA	NA			kew-2493921	TRUE	1.1	Accepted	Pinaceae	Larix		decidua			Mill.	kew-2493921	Accepted	FALSE	FALSE	FALSE	2019-03-11
60	Juncus jaquinii	Juncus		jaquinii	NA	NA			kew-315220	TRUE	1.1	Accepted	Juncaceae	Juncus		jacquinii			L.	kew-315220	Accepted	TRUE	FALSE	FALSE	2019-03-11
61	Festuca ovina	Festuca		ovina	NA	NA			kew-415853	TRUE	1.1	Accepted	Poaceae	Festuca		ovina			L.	kew-415853	Accepted	FALSE	FALSE	FALSE	2019-03-11
62	Viola calcarata	Viola		calcarata	NA	NA			kew-2463988	TRUE	1.1	Accepted	Violaceae	Viola		calcarata			L.	kew-2463988	Accepted	FALSE	FALSE	FALSE	2019-03-11
63	Ligusticum mutellina	Ligusticum		mutellina	NA	NA			kew-2344283	TRUE	1.1	Accepted	Apiaceae	Ligusticum		mutellina			(L.) Crantz	kew-2344283	Accepted	FALSE	FALSE	FALSE	2019-03-11
64	Cerastrium arvense ssp strictum	Cerastrium		arvense	NA	ssp	strictum			FALSE	1.1			Cerastrium		arvense	ssp	strictum				FALSE	FALSE	FALSE	2019-03-11
65	Gentiana acaulis	Gentiana		acaulis	NA	NA			kew-2819808	TRUE	1.1	Accepted	Gentianaceae	Gentiana		acaulis			L.	kew-2819808	Accepted	FALSE	FALSE	FALSE	2019-03-11
66	Polygonum vivparum	Polygonum		vivparum	NA	NA			kew-2574216	TRUE	1.1	Synonym	Polygonaceae	Persicaria		vivipara			(L.) Ronse Decr.	kew-2572250	Accepted	TRUE	FALSE	FALSE	2019-03-11
67	Cardamine resedifolia	Cardamine		resedifolia	NA	NA			kew-2700370	TRUE	1.1	Accepted	Brassicaceae	Cardamine		resedifolia			L.	kew-2700370	Accepted	FALSE	FALSE	FALSE	2019-03-11
68	Veratrum album	Veratrum		album	NA	NA			kew-291244	TRUE	1.1	Accepted	Melanthiaceae	Veratrum		album			L.	kew-291244	Accepted	FALSE	FALSE	FALSE	2019-03-11
69	Festuca laevigata	Festuca		laevigata	NA	NA			kew-415523	TRUE	1.1	Accepted	Poaceae	Festuca		laevigata			Gaudich.	kew-415523	Accepted	FALSE	FALSE	FALSE	2019-03-11
70	Senecio incanus	Senecio		incanus	NA	NA			gcc-52157	TRUE	1.1	Synonym	Compositae	Jacobaea		incana			(L.) Veldkamp	gcc-10608	Accepted	FALSE	FALSE	FALSE	2019-03-11
71	Hieracium tomentosum	Hieracium		tomentosum	NA	NA			gcc-80975	TRUE	1.1	Accepted	Compositae	Hieracium		tomentosum			L.	gcc-80975	Accepted	FALSE	FALSE	FALSE	2019-03-11
72	Hieracium glanduliferum	Hieracium		glanduliferum	NA	NA			gcc-47495	TRUE	1.1	Synonym	Compositae	Hieracium		piliferum	subsp.	glanduliferum	(Hoppe) Zahn	gcc-21657	Accepted	FALSE	FALSE	FALSE	2019-03-11
73	Festuca halleri	Festuca		halleri	NA	NA			kew-415330	TRUE	1.1	Accepted	Poaceae	Festuca		halleri			All.	kew-415330	Accepted	FALSE	FALSE	FALSE	2019-03-11
74	Festuca alpina	Festuca		alpina	NA	NA			kew-414414	TRUE	1.1	Accepted	Poaceae	Festuca		alpina			Suter	kew-414414	Accepted	FALSE	FALSE	FALSE	2019-03-11
75	Phleum rhaeticum	Phleum		rhaeticum	NA	NA			kew-433875	TRUE	1.1	Synonym	Poaceae	Phleum		alpinum			L.	kew-433718	Accepted	FALSE	FALSE	FALSE	2019-03-11
76	Festuca melanopsis	Festuca		melanopsis	NA	NA			kew-415669	TRUE	1.1	Synonym	Poaceae	Festuca		violacea			Ser. ex Gaudin	kew-417166	Accepted	FALSE	FALSE	FALSE	2019-03-11
77	Poa alpina	Poa		alpina	NA	NA			kew-435085	TRUE	1.1	Accepted	Poaceae	Poa		alpina			L.	kew-435085	Accepted	FALSE	FALSE	FALSE	2019-03-11
78	Sedum album	Sedum		album	NA	NA			kew-2484837	TRUE	1.1	Accepted	Crassulaceae	Sedum		album			L.	kew-2484837	Accepted	FALSE	FALSE	FALSE	2019-03-11
79	Thymus alpestris	Thymus		alpestris	NA	NA			kew-204402	TRUE	1.1	Accepted	Lamiaceae	Thymus		alpestris			(Celak.) Tausch ex A.Kern.	kew-204402	Accepted	FALSE	FALSE	FALSE	2019-03-11
80	Parnassia palustris	Parnassia		palustris	NA	NA			kew-2559858	TRUE	1.1	Accepted	Celastraceae	Parnassia		palustris			L.	kew-2559858	Accepted	FALSE	FALSE	FALSE	2019-03-11
81	Rhodiola rosea	Rhodiola		rosea	NA	NA			kew-2416694	TRUE	1.1	Synonym	Crassulaceae	Sedum		roseum			(L.) Scop.	kew-2475525	Accepted	FALSE	FALSE	FALSE	2019-03-11
82	Trifolium repens	Trifolium		repens	NA	NA			ild-8135	TRUE	1.1	Accepted	Leguminosae	Trifolium		repens			L.	ild-8135	Accepted	FALSE	FALSE	FALSE	2019-03-11
83	Trifolium badium	Trifolium		badium	NA	NA			ild-9010	TRUE	1.1	Accepted	Leguminosae	Trifolium		badium			Schreb.	ild-9010	Accepted	FALSE	FALSE	FALSE	2019-03-11
84	Juncus castaneus	Juncus		castaneus	NA	NA			kew-314733	TRUE	1.1	Accepted	Juncaceae	Juncus		castaneus			Sm.	kew-314733	Accepted	FALSE	FALSE	FALSE	2019-03-11
85	Phleum alpinum	Phleum		alpinum	NA	NA			kew-433718	TRUE	1.1	Accepted	Poaceae	Phleum		alpinum			L.	kew-433718	Accepted	FALSE	FALSE	FALSE	2019-03-11
86	Lotus alpinus	Lotus		alpinus	NA	NA			ild-8898	TRUE	1.1	Accepted	Leguminosae	Lotus		alpinus			(DC.) Ramond	ild-8898	Accepted	FALSE	FALSE	FALSE	2019-03-11
87	Carex bicolor	Carex		bicolor	NA	NA			kew-224932	TRUE	1.1	Accepted	Cyperaceae	Carex		bicolor			Bellardi ex All.	kew-224932	Accepted	FALSE	FALSE	FALSE	2019-03-11
88	Viola palustris	Viola		palustris	NA	NA			kew-2459417	TRUE	1.1	Accepted	Violaceae	Viola		palustris			L.	kew-2459417	Accepted	FALSE	FALSE	FALSE	2019-03-11
89	Salix herbacea	Salix		herbacea	NA	NA			kew-5000781	TRUE	1.1	Accepted	Salicaceae	Salix		herbacea			L.	kew-5000781	Accepted	FALSE	FALSE	FALSE	2019-03-11
90	Ligusticum mutellinoides	Ligusticum		mutellinoides	NA	NA			kew-2344300	TRUE	1.1	Accepted	Apiaceae	Ligusticum		mutellinoides			Vill.	kew-2344300	Accepted	FALSE	FALSE	FALSE	2019-03-11
91	Crepis aurea	Crepis		aurea	NA	NA			gcc-122367	TRUE	1.1	Accepted	Compositae	Crepis		aurea			(L.) Cass.	gcc-122367	Accepted	FALSE	FALSE	FALSE	2019-03-11
92	Alchemilla heteropoda	Alchemilla		heteropoda	NA	NA			rjp-9751	TRUE	1.1	Accepted	Rosaceae	Alchemilla		heteropoda			Buser	rjp-9751	Accepted	FALSE	FALSE	FALSE	2019-03-11
93	Salix helvetica	Salix		helvetica	NA	NA			kew-5000763	TRUE	1.1	Accepted	Salicaceae	Salix		helvetica			Vill.	kew-5000763	Accepted	FALSE	FALSE	FALSE	2019-03-11
94	Trichophorum cespitosum	Trichophorum		cespitosum	NA	NA			kew-270661	TRUE	1.1	Accepted	Cyperaceae	Trichophorum		cespitosum			(L.) Hartm.	kew-270661	Accepted	FALSE	FALSE	FALSE	2019-03-11
95	Oncophorus virens	Oncophorus		virens	NA	NA			tro-35172623	TRUE	1.1	Accepted	Dicranaceae	Oncophorus		virens			(Hedw.) Brid.	tro-35172623	Accepted	FALSE	FALSE	FALSE	2019-03-11
96	Epilobium nutans	Epilobium		nutans	NA	NA			kew-2790785	TRUE	1.1	Accepted	Onagraceae	Epilobium		nutans			F.W.Schmidt	kew-2790785	Accepted	FALSE	FALSE	FALSE	2019-03-11
97	Veronica alpina	Veronica		alpina	NA	NA			kew-2453888	TRUE	1.1	Accepted	Plantaginaceae	Veronica		alpina			L.	kew-2453888	Accepted	FALSE	FALSE	FALSE	2019-03-11
98	Sphagnum capillifolium	Sphagnum		capillifolium	NA	NA			tro-35166683	TRUE	1.1	Accepted	Sphagnaceae	Sphagnum		capillifolium			(Ehrh.) Hedw.	tro-35166683	Accepted	FALSE	FALSE	FALSE	2019-03-11
99	Pyrola minor	Pyrola		minor	NA	NA			kew-2410543	TRUE	1.1	Accepted	Ericaceae	Pyrola		minor			L.	kew-2410543	Accepted	FALSE	FALSE	FALSE	2019-03-11
100	Veronica fruticans	Veronica		fruticans	NA	NA			kew-2462859	TRUE	1.1	Accepted	Plantaginaceae	Veronica		fruticans			Jacq.	kew-2462859	Accepted	FALSE	FALSE	FALSE	2019-03-11
101	Trifolium pratense s st	Trifolium		pratense	NA	NA	s	st	ild-8127	TRUE	1.1	Accepted	Leguminosae	Trifolium		pratense			L.	ild-8127	Accepted	TRUE	FALSE	FALSE	2019-03-11
102	Stellaria alsine	Stellaria		alsine	NA	NA			kew-2482190	TRUE	1.1	Synonym	Caryophyllaceae	Stellaria		uliginosa			Murray	kew-2482704	Accepted	FALSE	FALSE	FALSE	2019-03-11
103	Tofieldia pusilla	Tofieldia		pusilla	NA	NA			kew-290295	TRUE	1.1	Accepted	Tofieldiaceae	Tofieldia		pusilla			(Michx.) Pers.	kew-290295	Accepted	FALSE	FALSE	FALSE	2019-03-11
104	Teucrium scordium	Teucrium		scordium	NA	NA			kew-203381	TRUE	1.1	Accepted	Lamiaceae	Teucrium		scordium			L.	kew-203381	Accepted	FALSE	FALSE	FALSE	2019-03-11
105	Galium uliginosum	Galium		uliginosum	NA	NA			kew-87787	TRUE	1.1	Accepted	Rubiaceae	Galium		uliginosum			L.	kew-87787	Accepted	FALSE	FALSE	FALSE	2019-03-11
106	Pinguicula alpina	Pinguicula		alpina	NA	NA			kew-2537533	TRUE	1.1	Accepted	Lentibulariaceae	Pinguicula		alpina			L.	kew-2537533	Accepted	FALSE	FALSE	FALSE	2019-03-11
107	Cladonia arbuscula	Cladonia		arbuscula	NA	NA				FALSE	1.1			Cladonia		arbuscula	NA					FALSE	FALSE	FALSE	2019-03-11
108	Cetraria islandica	Cetraria		islandica	NA	NA				FALSE	1.1			Cetraria		islandica	NA					FALSE	FALSE	FALSE	2019-03-11
109	Festuca violacea	Festuca		violacea	NA	NA			kew-417166	TRUE	1.1	Accepted	Poaceae	Festuca		violacea			Ser. ex Gaudin	kew-417166	Accepted	FALSE	FALSE	FALSE	2019-03-11
110	Oxytropis helvetica	Oxytropis		helvetica	NA	NA			ild-37583	TRUE	1.1	Accepted	Leguminosae	Oxytropis		helvetica			Scheele	ild-37583	Accepted	FALSE	FALSE	FALSE	2019-03-11
111	Erigeron uniflorus	Erigeron		uniflorus	NA	NA			gcc-101356	TRUE	1.1	Accepted	Compositae	Erigeron		uniflorus			L.	gcc-101356	Accepted	FALSE	FALSE	FALSE	2019-03-11
112	Achillea nana	Achillea		nana	NA	NA			gcc-24761	TRUE	1.1	Accepted	Compositae	Achillea		nana			L.	gcc-24761	Accepted	FALSE	FALSE	FALSE	2019-03-11
113	Saxifraga exarata	Saxifraga		exarata	NA	NA			kew-2584064	TRUE	1.1	Accepted	Saxifragaceae	Saxifraga		exarata			Vill.	kew-2584064	Accepted	FALSE	FALSE	FALSE	2019-03-11
114	Saxifraga bryoides	Saxifraga		bryoides	NA	NA			kew-2584772	TRUE	1.1	Accepted	Saxifragaceae	Saxifraga		bryoides			L.	kew-2584772	Accepted	FALSE	FALSE	FALSE	2019-03-11
115	Leontodon montanus	Leontodon		montanus	NA	NA			gcc-108163	TRUE	1.1	Synonym	Compositae	Scorzoneroides		montana			(Lam.) Holub	gcc-152250	Accepted	FALSE	FALSE	FALSE	2019-03-11
116	Hypnum cupressiforme	Hypnum		cupressiforme	NA	NA			tro-35104432	TRUE	1.1	Accepted	Hypnaceae	Hypnum		cupressiforme			Hedw.	tro-35104432	Accepted	FALSE	FALSE	FALSE	2019-03-11
117	Pedicularis rostratospicata ssp helvetica	Pedicularis		rostratospicata	NA	ssp	helvetica		kew-2892949	TRUE	1.1	Accepted	Orobanchaceae	Pedicularis		rostratospicata	subsp.	helvetica	(Steininger) O.Schwarz	kew-2892949	Accepted	FALSE	FALSE	FALSE	2019-03-11
118	Carex atrata	Carex		atrata	NA	NA			kew-224723	TRUE	1.1	Accepted	Cyperaceae	Carex		atrata			L.	kew-224723	Accepted	FALSE	FALSE	FALSE	2019-03-11
119	Arenaria ciliata	Arenaria		ciliata	NA	NA			kew-2649224	TRUE	1.1	Accepted	Caryophyllaceae	Arenaria		ciliata			L.	kew-2649224	Accepted	FALSE	FALSE	FALSE	2019-03-11
120	Cirsium spinosissimum	Cirsium		spinosissimum	NA	NA			gcc-126774	TRUE	1.1	Accepted	Compositae	Cirsium		spinosissimum			(L.) Scop.	gcc-126774	Accepted	FALSE	FALSE	FALSE	2019-03-11
121	Elyna myosuroides	Elyna		myosuroides	NA	NA			kew-243175	TRUE	1.1	Synonym	Cyperaceae	Kobresia		myosuroides			(Vill.) Fiori	kew-251042	Accepted	FALSE	FALSE	FALSE	2019-03-11
122	Gentiana verna	Gentiana		verna	NA	NA			kew-2821774	TRUE	1.1	Accepted	Gentianaceae	Gentiana		verna			L.	kew-2821774	Accepted	FALSE	FALSE	FALSE	2019-03-11
123	Phyteuma globulariifolium ssp pedemontanum	Phyteuma		globulariifolium	NA	ssp	pedemontanum		kew-452691	TRUE	1.1	Synonym	Campanulaceae	Phyteuma		globulariifolium			Sternb. & Hoppe	kew-355411	Accepted	FALSE	FALSE	FALSE	2019-03-11
124	Myosotis arvensis	Myosotis		arvensis	NA	NA			kew-2357149	TRUE	1.1	Accepted	Boraginaceae	Myosotis		arvensis			(L.) Hill	kew-2357149	Accepted	FALSE	FALSE	FALSE	2019-03-11
125	Sedum atratum	Sedum		atratum	NA	NA			kew-2483099	TRUE	1.1	Accepted	Crassulaceae	Sedum		atratum			L.	kew-2483099	Accepted	FALSE	FALSE	FALSE	2019-03-11
126	Gentiana brachyphylla	Gentiana		brachyphylla	NA	NA			kew-2820087	TRUE	1.1	Accepted	Gentianaceae	Gentiana		brachyphylla			Vill.	kew-2820087	Accepted	FALSE	FALSE	FALSE	2019-03-11
127	Linaria alpina	Linaria		alpina	NA	NA			kew-2497933	TRUE	1.1	Accepted	Plantaginaceae	Linaria		alpina			(L.) Mill.	kew-2497933	Accepted	FALSE	FALSE	FALSE	2019-03-11
128	Sempervivum arachnoidium	Sempervivum		arachnoidium	NA	NA			kew-2489296	TRUE	1.1	Accepted	Crassulaceae	Sempervivum		arachnoideum			L.	kew-2489296	Accepted	TRUE	FALSE	FALSE	2019-03-11
129	Saxifraga oppositifolia	Saxifraga		oppositifolia	NA	NA			kew-2583045	TRUE	1.1	Accepted	Saxifragaceae	Saxifraga		oppositifolia			L.	kew-2583045	Accepted	FALSE	FALSE	FALSE	2019-03-11
130	Helianthemum nummularium ssp grandiflorum	Helianthemum		nummularium	NA	ssp	grandiflorum		kew-2898065	TRUE	1.1	Accepted	Cistaceae	Helianthemum		nummularium	subsp.	grandiflorum	(Scop.) Schinz & Thell.	kew-2898065	Accepted	FALSE	FALSE	FALSE	2019-03-11
131	Gypsophila repens	Gypsophila		repens	NA	NA			kew-2836847	TRUE	1.1	Accepted	Caryophyllaceae	Gypsophila		repens			L.	kew-2836847	Accepted	FALSE	FALSE	FALSE	2019-03-11
132	Artemisia glacialis	Artemisia		glacialis	NA	NA			gcc-26549	TRUE	1.1	Accepted	Compositae	Artemisia		glacialis			L.	gcc-26549	Accepted	FALSE	FALSE	FALSE	2019-03-11
133	Salix serpyllifolia	Salix		serpyllifolia	NA	NA			kew-5003350	TRUE	1.1	Accepted	Salicaceae	Salix		serpyllifolia			Scop.	kew-5003350	Accepted	FALSE	FALSE	FALSE	2019-03-11
134	Senecio doronicum	Senecio		doronicum	NA	NA			gcc-43965	TRUE	1.1	Accepted	Compositae	Senecio		doronicum			(L.) L.	gcc-43965	Accepted	FALSE	FALSE	FALSE	2019-03-11
135	Carduus defloratus	Carduus		defloratus	NA	NA			gcc-95215	TRUE	1.1	Accepted	Compositae	Carduus		defloratus			L.	gcc-95215	Accepted	FALSE	FALSE	FALSE	2019-03-11
136	Carex foetida	Carex		foetida	NA	NA			kew-226677	TRUE	1.1	Accepted	Cyperaceae	Carex		foetida			All.	kew-226677	Accepted	FALSE	FALSE	FALSE	2019-03-11
137	Sibbaldia procumbens	Sibbaldia		procumbens	NA	NA			rjp-21	TRUE	1.1	Accepted	Rosaceae	Sibbaldia		procumbens			L.	rjp-21	Accepted	FALSE	FALSE	FALSE	2019-03-11
138	Poa annua	Poa		annua	NA	NA			kew-435194	TRUE	1.1	Accepted	Poaceae	Poa		annua			L.	kew-435194	Accepted	FALSE	FALSE	FALSE	2019-03-11
139	Alchemilla pentaphyllea	Alchemilla		pentaphyllea	NA	NA			rjp-8970	TRUE	1.1	Accepted	Rosaceae	Alchemilla		pentaphyllea			L.	rjp-8970	Accepted	FALSE	FALSE	FALSE	2019-03-11
140	Gnaphalium supinum	Gnaphalium		supinum	NA	NA			gcc-16130	TRUE	1.1	Accepted	Compositae	Gnaphalium		supinum			L.	gcc-16130	Accepted	FALSE	FALSE	FALSE	2019-03-11
141	Micarea leprosula	Micarea		leprosula	NA	NA				FALSE	1.1			Micarea		leprosula	NA					FALSE	FALSE	FALSE	2019-03-11
142	Erigeron alpinus	Erigeron		alpinus	NA	NA			gcc-49022	TRUE	1.1	Accepted	Compositae	Erigeron		alpinus			L.	gcc-49022	Accepted	FALSE	FALSE	FALSE	2019-03-11
143	Luzula spicata	Luzula		spicata	NA	NA			kew-316703	TRUE	1.1	Accepted	Juncaceae	Luzula		spicata			(L.) DC.	kew-316703	Accepted	FALSE	FALSE	FALSE	2019-03-11
144	Minuartia verna	Minuartia		verna	NA	NA			kew-2369324	TRUE	1.1	Accepted	Caryophyllaceae	Minuartia		verna			(L.) Hiern	kew-2369324	Accepted	FALSE	FALSE	FALSE	2019-03-11
145	Hieracium alpinum	Hieracium		alpinum	NA	NA			gcc-29380	TRUE	1.1	Accepted	Compositae	Hieracium		alpinum			L.	gcc-29380	Accepted	FALSE	FALSE	FALSE	2019-03-11
146	Eriophorum scheuchzeri	Eriophorum		scheuchzeri	NA	NA			kew-244598	TRUE	1.1	Accepted	Cyperaceae	Eriophorum		scheuchzeri			Hoppe	kew-244598	Accepted	FALSE	FALSE	FALSE	2019-03-11
147	Carex nigra	Carex		nigra	NA	NA			kew-229004	TRUE	1.1	Accepted	Cyperaceae	Carex		nigra			(L.) Reichard	kew-229004	Accepted	FALSE	FALSE	FALSE	2019-03-11
148	Hypochaeris radicata	Hypochaeris		radicata	NA	NA			gcc-31523	TRUE	1.1	Unresolved	Compositae	Hypochaeris		radicata			L.	gcc-31523	Unresolved	FALSE	FALSE	FALSE	2019-03-11
149	Gentiana bavarica	Gentiana		bavarica	NA	NA			kew-2820041	TRUE	1.1	Accepted	Gentianaceae	Gentiana		bavarica			L.	kew-2820041	Accepted	FALSE	FALSE	FALSE	2019-03-11
150	Geranium columbinum	Geranium		columbinum	NA	NA			kew-2823070	TRUE	1.1	Accepted	Geraniaceae	Geranium		columbinum			L.	kew-2823070	Accepted	FALSE	FALSE	FALSE	2019-03-11
151	Juncus filiformis	Juncus		filiformis	NA	NA			kew-315000	TRUE	1.1	Accepted	Juncaceae	Juncus		filiformis			L.	kew-315000	Accepted	FALSE	FALSE	FALSE	2019-03-11
152	Soldanella alpina	Soldanella		alpina	NA	NA			kew-2599168	TRUE	1.1	Accepted	Primulaceae	Soldanella		alpina			L.	kew-2599168	Accepted	FALSE	FALSE	FALSE	2019-03-11
153	Cirsium oleraceum	Cirsium		oleraceum	NA	NA			gcc-20124	TRUE	1.1	Accepted	Compositae	Cirsium		oleraceum			(L.) Scop.	gcc-20124	Accepted	FALSE	FALSE	FALSE	2019-03-11
154	Carex panicea	Carex		panicea	NA	NA			kew-229462	TRUE	1.1	Accepted	Cyperaceae	Carex		panicea			L.	kew-229462	Accepted	FALSE	FALSE	FALSE	2019-03-11
155	Saxifraga stellaris	Saxifraga		stellaris	NA	NA			kew-2584970	TRUE	1.1	Accepted	Saxifragaceae	Saxifraga		stellaris			L.	kew-2584970	Accepted	FALSE	FALSE	FALSE	2019-03-11
156	Eleocharis quinqueflora	Eleocharis		quinqueflora	NA	NA			kew-242813	TRUE	1.1	Accepted	Cyperaceae	Eleocharis		quinqueflora			(Hartmann) O.Schwarz	kew-242813	Accepted	FALSE	FALSE	FALSE	2019-03-11
157	Arenaria biflora	Arenaria		biflora	NA	NA			kew-2649126	TRUE	1.1	Accepted	Caryophyllaceae	Arenaria		biflora			L.	kew-2649126	Accepted	FALSE	FALSE	FALSE	2019-03-11
158	Bryum pseudotriquetrum	Bryum		pseudotriquetrum	NA	NA			tro-35152064	TRUE	1.1	Accepted	Bryaceae	Bryum		pseudotriquetrum			(Hedw.) P. Gaertn., B. Mey. & Scherb.	tro-35152064	Accepted	FALSE	FALSE	FALSE	2019-03-11
159	Epilobium anagallidifolium	Epilobium		anagallidifolium	NA	NA			kew-2790101	TRUE	1.1	Accepted	Onagraceae	Epilobium		anagallidifolium			Lam.	kew-2790101	Accepted	FALSE	FALSE	FALSE	2019-03-11
160	Philonotis tomentella	Philonotis		tomentella	NA	NA			tro-35108063	TRUE	1.1	Accepted	Bartramiaceae	Philonotis		tomentella			Molendo	tro-35108063	Accepted	FALSE	FALSE	FALSE	2019-03-11
161	Salix foetida	Salix		foetida	NA	NA			kew-5000890	TRUE	1.1	Accepted	Salicaceae	Salix		foetida			Schleich.	kew-5000890	Accepted	FALSE	FALSE	FALSE	2019-03-11
162	Carex lachenalii	Carex		lachenalii	NA	NA			kew-227854	TRUE	1.1	Accepted	Cyperaceae	Carex		lachenalii			Schkuhr	kew-227854	Accepted	FALSE	FALSE	FALSE	2019-03-11
163	Achillea setacea	Achillea		setacea	NA	NA			gcc-109561	TRUE	1.1	Accepted	Compositae	Achillea		setacea			Waldst. & Kit.	gcc-109561	Accepted	FALSE	FALSE	FALSE	2019-03-11
164	Equisetum variegatum	Equisetum		variegatum	NA	NA			tro-26602017	TRUE	1.1	Accepted	Equisetaceae	Equisetum		variegatum			Schleich. ex F. Weber & D. Mohr	tro-26602017	Accepted	FALSE	FALSE	FALSE	2019-03-11
165	Salix breviserrata	Salix		breviserrata	NA	NA			kew-5001740	TRUE	1.1	Accepted	Salicaceae	Salix		breviserrata			Flod.	kew-5001740	Accepted	FALSE	FALSE	FALSE	2019-03-11
166	Erigeron acer ssp angulosus	Erigeron		acer	NA	ssp	angulosus		gcc-114301	FALSE	1.1	Unresolved	Compositae	Erigeron		acer			L.	gcc-114301	Unresolved	FALSE	FALSE	TRUE	2019-03-11
167	Leontodon hispidus ssp pseudocrispus	Leontodon		hispidus	NA	ssp	pseudocrispus		gcc-70508	TRUE	1.1	Accepted	Compositae	Leontodon		hispidus	subsp.	pseudocrispus	(Bisch.) Greuter	gcc-70508	Accepted	FALSE	FALSE	FALSE	2019-03-11
168	Anthyllis vulneraria ssp alpestris	Anthyllis		vulneraria	NA	ssp	alpestris		ild-9137	TRUE	1.1	Accepted	Leguminosae	Anthyllis		vulneraria	subsp.	alpestris	(Hegetschw.) Asch. & Graebn.	ild-9137	Accepted	FALSE	FALSE	FALSE	2019-03-11
169	Trifolium pallescens	Trifolium		pallescens	NA	NA			ild-9049	TRUE	1.1	Accepted	Leguminosae	Trifolium		pallescens			Schreb.	ild-9049	Accepted	FALSE	FALSE	FALSE	2019-03-11
170	Poa cenisia	Poa		cenisia	NA	NA			kew-435540	TRUE	1.1	Accepted	Poaceae	Poa		cenisia			All.	kew-435540	Accepted	FALSE	FALSE	FALSE	2019-03-11
171	Viola hirta	Viola		hirta	NA	NA			kew-2460076	TRUE	1.1	Accepted	Violaceae	Viola		hirta			L.	kew-2460076	Accepted	FALSE	FALSE	FALSE	2019-03-11
172	Poa minor	Poa		minor	NA	NA			kew-436537	TRUE	1.1	Accepted	Poaceae	Poa		minor			Gaudich.	kew-436537	Accepted	FALSE	FALSE	FALSE	2019-03-11
173	Agrostis stolonifera	Agrostis		stolonifera	NA	NA			kew-390383	TRUE	1.1	Accepted	Poaceae	Agrostis		stolonifera			L.	kew-390383	Accepted	FALSE	FALSE	FALSE	2019-03-11
174	Poa compressa	Poa		compressa	NA	NA			kew-435622	TRUE	1.1	Accepted	Poaceae	Poa		compressa			L.	kew-435622	Accepted	FALSE	FALSE	FALSE	2019-03-11
175	Matthiola valesiaca	Matthiola		valesiaca	NA	NA			kew-2358000	TRUE	1.1	Synonym	Brassicaceae	Matthiola		fruticulosa	subsp.	valesiaca	(J.Gay ex Gaudin) P.W.Ball	kew-2871162	Accepted	FALSE	FALSE	FALSE	2019-03-11
176	Trifolium pratense ssp nivale	Trifolium		pratense	NA	ssp	nivale		ild-8127	FALSE	1.1	Accepted	Leguminosae	Trifolium		pratense			L.	ild-8127	Accepted	FALSE	FALSE	TRUE	2019-03-11
177	Hieracium pilosella	Hieracium		pilosella	NA	NA			gcc-92917	TRUE	1.1	Synonym	Compositae	Pilosella		officinarum			Vaill.	gcc-25499	Accepted	FALSE	FALSE	FALSE	2019-03-11
178	Solidago virgaurea ssp minuta	Solidago		virgaurea	NA	ssp	minuta		gcc-70485	TRUE	1.1	Accepted	Compositae	Solidago		virgaurea	subsp.	minuta	(L.) Arcang.	gcc-70485	Accepted	FALSE	FALSE	FALSE	2019-03-11
179	Thymus praecox ssp polytrichus	Thymus		praecox	NA	ssp	polytrichus		kew-205276	TRUE	1.1	Accepted	Lamiaceae	Thymus		praecox	subsp.	polytrichus	(A.Kern. ex Borbás) Jalas	kew-205276	Accepted	FALSE	FALSE	FALSE	2019-03-11
180	Artemisia campestris	Artemisia		campestris	NA	NA			gcc-25450	TRUE	1.1	Accepted	Compositae	Artemisia		campestris			L.	gcc-25450	Accepted	FALSE	FALSE	FALSE	2019-03-11
181	Potentilla neumanniana	Potentilla		neumanniana	NA	NA			rjp-253	TRUE	1.1	Accepted	Rosaceae	Potentilla		neumanniana			Rchb.	rjp-253	Accepted	FALSE	FALSE	FALSE	2019-03-11
182	Salix glaucosericea	Salix		glaucosericea	NA	NA			kew-5000771	TRUE	1.1	Synonym	Salicaceae	Salix		glauca	var.	villosa	Andersson	kew-5003783	Accepted	FALSE	FALSE	FALSE	2019-03-11
183	Centaurea pseudophrygia	Centaurea		pseudophrygia	NA	NA			gcc-28019	TRUE	1.1	Synonym	Compositae	Centaurea		phrygia	subsp.	pseudophrygia	(C.A.Mey.) Gugler	gcc-11996	Accepted	FALSE	FALSE	FALSE	2019-03-11
184	Galium megalospermum	Galium		megalospermum	NA	NA			kew-86792	TRUE	1.1	Accepted	Rubiaceae	Galium		megalospermum			All.	kew-86792	Accepted	FALSE	FALSE	FALSE	2019-03-11
185	Astragalus alpinus	Astragalus		alpinus	NA	NA			ild-10175	TRUE	1.1	Accepted	Leguminosae	Astragalus		alpinus			L.	ild-10175	Accepted	FALSE	FALSE	FALSE	2019-03-11
186	Euphorbia cyparissias	Euphorbia		cyparissias	NA	NA			kew-79231	TRUE	1.1	Accepted	Euphorbiaceae	Euphorbia		cyparissias			L.	kew-79231	Accepted	FALSE	FALSE	FALSE	2019-03-11
187	Gentiana nivalis	Gentiana		nivalis	NA	NA			kew-2821030	TRUE	1.1	Accepted	Gentianaceae	Gentiana		nivalis			L.	kew-2821030	Accepted	FALSE	FALSE	FALSE	2019-03-11
188	Saxifraga paniculata	Saxifraga		paniculata	NA	NA			kew-2583049	TRUE	1.1	Accepted	Saxifragaceae	Saxifraga		paniculata			Mill.	kew-2583049	Accepted	FALSE	FALSE	FALSE	2019-03-11
189	Ranunculus tuberosus	Ranunculus		tuberosus	NA	NA			kew-2525104	TRUE	1.1	Synonym	Ranunculaceae	Ranunculus		serpens	subsp.	nemorosus	(DC.) G.López	kew-2525469	Accepted	FALSE	FALSE	FALSE	2019-03-11
190	Hieracium piloselloides	Hieracium		piloselloides	NA	NA			gcc-97989	TRUE	1.1	Synonym	Compositae	Pilosella		piloselloides			(Vill.) Soják	gcc-131397	Accepted	FALSE	FALSE	FALSE	2019-03-11
191	Oxytropis campestris	Oxytropis		campestris	NA	NA			ild-8972	TRUE	1.1	Accepted	Leguminosae	Oxytropis		campestris			(L.) DC.	ild-8972	Accepted	FALSE	FALSE	FALSE	2019-03-11
192	Epilobium fleischeri	Epilobium		fleischeri	NA	NA			kew-2790414	TRUE	1.1	Accepted	Onagraceae	Epilobium		fleischeri			Hochst.	kew-2790414	Accepted	FALSE	FALSE	FALSE	2019-03-11
193	Petasites paradoxus	Petasites		paradoxus	NA	NA			gcc-120137	TRUE	1.1	Accepted	Compositae	Petasites		paradoxus			(Retz.) Baumg.	gcc-120137	Accepted	FALSE	FALSE	FALSE	2019-03-11
194	Artemisia glacialis 1	Artemisia		glacialis	NA	NA		1	gcc-26549	TRUE	1.1	Accepted	Compositae	Artemisia		glacialis			L.	gcc-26549	Accepted	FALSE	FALSE	FALSE	2019-03-11
195	Dryas octopetala	Dryas		octopetala	NA	NA			rjp-26	TRUE	1.1	Accepted	Rosaceae	Dryas		octopetala			L.	rjp-26	Accepted	FALSE	FALSE	FALSE	2019-03-11
196	Leontopodium alpinum	Leontopodium		alpinum	NA	NA			gcc-10659	TRUE	1.1	Synonym	Compositae	Leontopodium		nivale	subsp.	alpinum	(Cass.) Greuter	gcc-49185	Accepted	FALSE	FALSE	FALSE	2019-03-11
197	Acinos alpinus	Acinos		alpinus	NA	NA			tro-17600002	TRUE	1.1	Accepted	Lamiaceae	Acinos		alpinus			Moench.	tro-17600002	Accepted	FALSE	FALSE	FALSE	2019-03-11
198	Achillea millefolium	Achillea		millefolium	NA	NA			gcc-140712	TRUE	1.1	Accepted	Compositae	Achillea		millefolium			L.	gcc-140712	Accepted	FALSE	FALSE	FALSE	2019-03-11
199	Euphrasia alpina	Euphrasia		alpina	NA	NA			kew-2803840	TRUE	1.1	Synonym	Orobanchaceae	Bartsia		alpina			L.	kew-2670487	Accepted	FALSE	FALSE	FALSE	2019-03-11
200	Euphrasia salisburgensis	Euphrasia		salisburgensis	NA	NA			tro-29202402	TRUE	1.1	Accepted	Orobanchaceae	Euphrasia		salisburgensis			Funck ex Hoppe	tro-29202402	Accepted	FALSE	FALSE	FALSE	2019-03-11
201	Minuartia rostrata	Minuartia		rostrata	NA	NA			kew-2369665	TRUE	1.1	Synonym	Caryophyllaceae	Minuartia		mutabilis			(Lapeyr.) Schinz & Thell. ex Bech.	kew-2369704	Accepted	FALSE	FALSE	FALSE	2019-03-11
202	Carlina acaulis	Carlina		acaulis	NA	NA			gcc-46634	TRUE	1.1	Accepted	Compositae	Carlina		acaulis			L.	gcc-46634	Accepted	FALSE	FALSE	FALSE	2019-03-11
203	Pulsatilla vernalis	Pulsatilla		vernalis	NA	NA			kew-2544131	TRUE	1.1	Synonym	Ranunculaceae	Anemone		vernalis			L.	kew-2638789	Accepted	FALSE	FALSE	FALSE	2019-03-11
204	Galium anisophyllon	Galium		anisophyllon	NA	NA			kew-85667	TRUE	1.1	Accepted	Rubiaceae	Galium		anisophyllon			Vill.	kew-85667	Accepted	FALSE	FALSE	FALSE	2019-03-11
205	Silene suecica	Silene		suecica	NA	NA			kew-2487741	TRUE	1.1	Accepted	Caryophyllaceae	Silene		suecica			(Lodd.) Greuter & Burdet	kew-2487741	Accepted	FALSE	FALSE	FALSE	2019-03-11
206	Stipa pennata	Stipa		pennata	NA	NA			kew-445508	TRUE	1.1	Accepted	Poaceae	Stipa		pennata			L.	kew-445508	Accepted	FALSE	FALSE	FALSE	2019-03-11
207	Carex sempervirens	Carex		sempervirens	NA	NA			kew-230806	TRUE	1.1	Accepted	Cyperaceae	Carex		sempervirens			Vill.	kew-230806	Accepted	FALSE	FALSE	FALSE	2019-03-11
208	Koeleria pyramidata	Koeleria		pyramidata	NA	NA			kew-421711	TRUE	1.1	Accepted	Poaceae	Koeleria		pyramidata			(Lam.) P.Beauv.	kew-421711	Accepted	FALSE	FALSE	FALSE	2019-03-11
209	Festuca quadriflora	Festuca		quadriflora	NA	NA			kew-416430	TRUE	1.1	Accepted	Poaceae	Festuca		quadriflora			Honck.	kew-416430	Accepted	FALSE	FALSE	FALSE	2019-03-11
210	Koeleria macrantha	Koeleria		macrantha	NA	NA			kew-421574	TRUE	1.1	Accepted	Poaceae	Koeleria		macrantha			(Ledeb.) Schult.	kew-421574	Accepted	FALSE	FALSE	FALSE	2019-03-11
211	Carex caryophyllaea	Carex		caryophyllaea	NA	NA			kew-225356	TRUE	1.1	Synonym	Cyperaceae	Carex		montana			L.	kew-228753	Accepted	FALSE	FALSE	FALSE	2019-03-11
212	Bupleurum ranunculoides	Bupleurum		ranunculoides	NA	NA			kew-2687045	TRUE	1.1	Accepted	Apiaceae	Bupleurum		ranunculoides			L.	kew-2687045	Accepted	FALSE	FALSE	FALSE	2019-03-11
213	Athamanta cretensis	Athamanta		cretensis	NA	NA			kew-2664669	TRUE	1.1	Accepted	Apiaceae	Athamanta		cretensis			L.	kew-2664669	Accepted	FALSE	FALSE	FALSE	2019-03-11
214	Bromus erectus	Bromus		erectus	NA	NA			kew-400948	TRUE	1.1	Accepted	Poaceae	Bromus		erectus			Huds.	kew-400948	Accepted	FALSE	FALSE	FALSE	2019-03-11
215	Deschampsia cespitosa	Deschampsia		cespitosa	NA	NA			kew-407579	TRUE	1.1	Accepted	Poaceae	Deschampsia		cespitosa			(L.) P.Beauv.	kew-407579	Accepted	FALSE	FALSE	FALSE	2019-03-11
216	Viola canina	Viola		canina	NA	NA			kew-2463879	TRUE	1.1	Accepted	Violaceae	Viola		canina			L.	kew-2463879	Accepted	FALSE	FALSE	FALSE	2019-03-11
217	Crepis conyzifolia	Crepis		conyzifolia	NA	NA			gcc-126959	TRUE	1.1	Accepted	Compositae	Crepis		conyzifolia			(Gouan) A.Kern.	gcc-126959	Accepted	FALSE	FALSE	FALSE	2019-03-11
218	Helictotrichon parlatorei	Helictotrichon		parlatorei	NA	NA			kew-418464	TRUE	1.1	Accepted	Poaceae	Helictotrichon		parlatorei			(J.Woods) Pilg.	kew-418464	Accepted	FALSE	FALSE	FALSE	2019-03-11
219	Teucrium montanum	Teucrium		montanum	NA	NA			kew-203119	TRUE	1.1	Accepted	Lamiaceae	Teucrium		montanum			L.	kew-203119	Accepted	FALSE	FALSE	FALSE	2019-03-11
220	Aster alpinus	Aster		alpinus	NA	NA			gcc-47737	TRUE	1.1	Accepted	Compositae	Aster		alpinus			L.	gcc-47737	Accepted	FALSE	FALSE	FALSE	2019-03-11
221	Gentiana ciliata	Gentiana		ciliata	NA	NA			kew-2820231	TRUE	1.1	Synonym	Gentianaceae	Gentianopsis		ciliata			(L.) Ma	kew-2822421	Accepted	FALSE	FALSE	FALSE	2019-03-11
222	Sempervivum tectorum	Sempervivum		tectorum	NA	NA			kew-2490030	TRUE	1.1	Accepted	Crassulaceae	Sempervivum		tectorum			L.	kew-2490030	Accepted	FALSE	FALSE	FALSE	2019-03-11
223	Tofieldia calyculata	Tofieldia		calyculata	NA	NA			kew-290267	TRUE	1.1	Accepted	Tofieldiaceae	Tofieldia		calyculata			(L.) Wahlenb.	kew-290267	Accepted	FALSE	FALSE	FALSE	2019-03-11
224	Salix waldsteiniana	Salix		waldsteiniana	NA	NA			kew-5001881	TRUE	1.1	Accepted	Salicaceae	Salix		waldsteiniana			Willd.	kew-5001881	Accepted	FALSE	FALSE	FALSE	2019-03-11
225	Aster bellidiastrum	Aster		bellidiastrum	NA	NA			gcc-96350	TRUE	1.1	Synonym	Compositae	Bellidastrum		michelii			Cass.	gcc-129401	Accepted	FALSE	FALSE	FALSE	2019-03-11
226	Briza media	Briza		media	NA	NA			kew-400245	TRUE	1.1	Accepted	Poaceae	Briza		media			L.	kew-400245	Accepted	FALSE	FALSE	FALSE	2019-03-11
227	Carex flacca	Carex		flacca	NA	NA			kew-226565	TRUE	1.1	Accepted	Cyperaceae	Carex		flacca			Schreb.	kew-226565	Accepted	FALSE	FALSE	FALSE	2019-03-11
228	Luzula sudetica	Luzula		sudetica	NA	NA			kew-316741	TRUE	1.1	Accepted	Juncaceae	Luzula		sudetica			(Willd.) Schult.	kew-316741	Accepted	FALSE	FALSE	FALSE	2019-03-11
229	Poa trivialis	Poa		trivialis	NA	NA			kew-437547	TRUE	1.1	Accepted	Poaceae	Poa		trivialis			L.	kew-437547	Accepted	FALSE	FALSE	FALSE	2019-03-11
230	Saxifraga aizoides	Saxifraga		aizoides	NA	NA			kew-2583407	TRUE	1.1	Accepted	Saxifragaceae	Saxifraga		aizoides			L.	kew-2583407	Accepted	FALSE	FALSE	FALSE	2019-03-11
231	Crepis paludosa	Crepis		paludosa	NA	NA			gcc-90103	TRUE	1.1	Accepted	Compositae	Crepis		paludosa			(L.) Moench	gcc-90103	Accepted	FALSE	FALSE	FALSE	2019-03-11
232	Salix reticulata	Salix		reticulata	NA	NA			kew-5003396	TRUE	1.1	Accepted	Salicaceae	Salix		reticulata			L.	kew-5003396	Accepted	FALSE	FALSE	FALSE	2019-03-11
233	Alchemilla vulgaris	Alchemilla		vulgaris	NA	NA			rjp-10639	TRUE	1.1	Synonym	Rosaceae	Alchemilla		xanthochlora			Rothm.	rjp-1211	Accepted	FALSE	FALSE	FALSE	2019-03-11
234	Pedicularis recutita	Pedicularis		recutita	NA	NA			kew-2542623	TRUE	1.1	Accepted	Orobanchaceae	Pedicularis		recutita			L.	kew-2542623	Accepted	FALSE	FALSE	FALSE	2019-03-11
235	Hieracium piliferum	Hieracium		piliferum	NA	NA			gcc-31690	TRUE	1.1	Accepted	Compositae	Hieracium		piliferum			Hoppe	gcc-31690	Accepted	FALSE	FALSE	FALSE	2019-03-11
236	Philonotis fontana	Philonotis		fontana	NA	NA			tro-35107638	TRUE	1.1	Accepted	Bartramiaceae	Philonotis		fontana			(Hedw.) Brid.	tro-35107638	Accepted	FALSE	FALSE	FALSE	2019-03-11
237	Festuca rubra	Festuca		rubra	NA	NA			kew-416502	TRUE	1.1	Accepted	Poaceae	Festuca		rubra			L.	kew-416502	Accepted	FALSE	FALSE	FALSE	2019-03-11
238	Epilobium alpestre	Epilobium		alpestre	NA	NA			kew-2790071	TRUE	1.1	Accepted	Onagraceae	Epilobium		alpestre			(Jacq.) Krock.	kew-2790071	Accepted	FALSE	FALSE	FALSE	2019-03-11
239	Juncus articulatus	Juncus		articulatus	NA	NA			kew-314426	TRUE	1.1	Accepted	Juncaceae	Juncus		articulatus			L.	kew-314426	Accepted	FALSE	FALSE	FALSE	2019-03-11
240	Eriophorum latifolium	Eriophorum		latifolium	NA	NA			kew-244565	TRUE	1.1	Accepted	Cyperaceae	Eriophorum		latifolium			Hoppe	kew-244565	Accepted	FALSE	FALSE	FALSE	2019-03-11
241	Nigritella nigra	Nigritella		nigra	NA	NA			kew-135538	TRUE	1.1	Synonym	Orchidaceae	Gymnadenia		nigra			(L.) Rchb.f.	kew-93705	Accepted	FALSE	FALSE	FALSE	2019-03-11
242	Pinguicula reticulata	Pinguicula		reticulata	NA	NA			kew-2537568	TRUE	1.1	Unresolved	Lentibulariaceae	Pinguicula		reticulata			Schlauer	kew-2537568	Unresolved	FALSE	FALSE	FALSE	2019-03-11
243	Minuartia sedoides	Minuartia		sedoides	NA	NA			kew-2369677	TRUE	1.1	Accepted	Caryophyllaceae	Minuartia		sedoides			(L.) Hiern	kew-2369677	Accepted	FALSE	FALSE	FALSE	2019-03-11
244	Taraxacum schroeterianum	Taraxacum		schroeterianum	NA	NA			gcc-141217	TRUE	1.1	Accepted	Compositae	Taraxacum		schroeterianum			Hand.-Mazz.	gcc-141217	Accepted	FALSE	FALSE	FALSE	2019-03-11
245	Ranunculus montanus	Ranunculus		montanus	NA	NA			kew-2526428	TRUE	1.1	Accepted	Ranunculaceae	Ranunculus		montanus			Willd.	kew-2526428	Accepted	FALSE	FALSE	FALSE	2019-03-11
246	Carduus personatus	Carduus		personatus	NA	NA			gcc-44623	TRUE	1.1	Unresolved	Compositae	Carduus		personatus			Gaertn.	gcc-44623	Unresolved	FALSE	FALSE	FALSE	2019-03-11
247	Cerastium fontanum	Cerastium		fontanum	NA	NA			kew-2710319	TRUE	1.1	Accepted	Caryophyllaceae	Cerastium		fontanum			Baumg.	kew-2710319	Accepted	FALSE	FALSE	FALSE	2019-03-11
